# Supplementary material for: Identification of Differentially Expressed Genes Relevant to Corm Formation in Sagittaria trifolia
Source: PLoS One. 2013 Jan 24;8(1):e54573. doi: 10.1371/journal.pone.0054573 (PMC3554737; doi:10.1371/journal.pone.0054573)
Supplement: Table S1 — Genes were found to enhance their expression in C1/C2 and C2/C3 libraries. These genes were listed in descending order according to alteration of expression during corm formation. (XLS) [file pone.0054573.s003.xls]

## Sheet: C1-1vsC2-1-1.DiffGeneExp
table.S1
Genes	Function
C56569.	Short-chain dehydrogenase/reductase (SDR) family protein [Arabidopsis thaliana]
C58652.	FAD-binding domain-containing protein [Arabidopsis thaliana]
C59382.	Ent-kaurene oxidase CYP701A5 [Stevia rebaudiana]
C48238.	Acid phosphatase [Lupinus albus]
C58140.	Resistant specific protein-3 [Vigna radiata]
C8055.	ABA 8-hydroxylases [Arabidopsis lyrata subsp. lyrata]
C6524.	Polygalacturonase-inhibiting protein [Malus x domestica]
C56037.	3-oxoacyl-[acyl-carrier-protein] reductase, chloroplastic
C50776.	Heat shock protein [Zea mays]
C18552.	Ent-kaurene synthase [Oryza meridionalis]
C54634.	SMO2-2 (STEROL 4-ALPHA-METHYL-OXIDASE 2-2)
C42905.	Secoisolariciresinol dehydrogenase [Sinopodophyllum hexandrum]
C55007.	Temperature-induced lipocalin [Populus balsamifera]
C41767.	Wound-responsive family protein [Arabidopsis thaliana]
C57234.	PRH19 [Arabidopsis thaliana]
C1731.	Calmodulin-like protein [Arabidopsis thaliana]
C54598.	Calmodulin binding protein [Arabidopsis thaliana]
C35117.	Anaerobically inducible early gene 2 [Oryza sativa Indica Group]
C52384.	AP2/ERF domain-containing transcription factor [Populus trichocarpa]
C17437.	Myb family transcription factor [Arabidopsis thaliana]
C14990.	Transferase, transferring glycosyl groups [Arabidopsis thaliana]
C41471.	5e-32/Os02g0829600 [Oryza sativa Japonica Group]
C18092.	Vegetative cell wall protein [Chlamydomonas incerta]
C35889.	Kinase family protein [Arabidopsis lyrata subsp. lyrata]
C2166.	OSJNBa0072F16.19 [Oryza sativa (japonica cultivar-group)]
C38488.	Universal stress protein family protein [Arabidopsis lyrata subsp. lyrata]
C15621.	Os03g0830200 [Oryza sativa Japonica Group]
C46301.	PDR20 [Oryza sativa Japonica Group]
C39774.	Integral membrane family protein [Arabidopsis lyrata subsp. lyrata]
C56740.	PREDICTED: hypothetical protein [Vitis vinifera]
C13161.	Leucine-rich repeat family protein / extensin family protein [Arabidopsis thaliana]
C25913.	ATSEC1A; FAD binding / catalytic/ electron carrier/ oxidoreductase [Arabidopsis thaliana]
C18191.	TPA: TPA_inf: class IV HD-Zip protein HDZ41 [Physcomitrella patens]
C10769.	Nodulin MtN3 family protein [Arabidopsis lyrata subsp. lyrata]
C126.	Os10g0406200 [Oryza sativa Japonica Group]
C15847.	Acyl:coa ligase acetate-coa synthetase-like protein [Populus trichocarpa]
C25367.	Catalytic/ pyridoxal phosphate binding / transaminase/ transferase, transferring nitrogenous groups [Arabidopsis thaliana]
C57954.	F12M16.30 [Arabidopsis thaliana]
C22251.	Microsomal omega-6-desaturase [Glycine max]
C45930.	16.9 kDa class I heat shock protein 1 [Zea mays]
C52131.	L-aspartate oxidase [Volvox carteri f. nagariensis]
C48248.	Magnesium-protoporphyrin IX monomethyl ester cyclase [Porphyra yezoensis]
C16956.	Pectin methylesterase 3 [Pyrus communis]
C48967.	Cycling DOF factor 2 [Helianthus annuus]
C2381.	Mitochondrial substrate carrier family protein [Arabidopsis thaliana]
C5600.	Tumor-related protein [Nicotiana glauca x Nicotiana langsdorffii]
C4528.	FD (Flowering locus D) [Arabidopsis thaliana]
C53768.	ATTPS10 [Arabidopsis lyrata subsp. lyrata]
C18329.	At5g28910 [Arabidopsis thaliana]
C54802.	Pathogenesis-related maize seed protein [Zea mays subsp. parviglumis]
C55766.	Anthocyanidin 3-O-glucosyltransferase [Zea mays]
C45023.	Os03g0422800 [Oryza sativa Japonica Group]
C6207.	Coproporphyrinogen-III oxidase, [Arabidopsis thaliana]
C58151.	TLD family protein [Zea mays]
C13396.	F23N19.19 [Arabidopsis thaliana]
C3028.	Pentatricopeptide (PPR) repeat-containing protein [Arabidopsis thaliana]
C3199.	Basic region/leucine zipper protein [Triticum aestivum]
C43762.	Protein brittle-1, chloroplastic/amyloplastic precursor [Zea mays]
C55544.	LRP1 (LATERAL ROOT PRIMORDIUM 1); protein homodimerization [Arabidopsis thaliana]
C40292.	Osmotin-like protein [Fragaria x ananassa]
C10096.	Conserved hypothetical protein [Ricinus communis]
C44732.	OFP14 (OVATE FAMILY PROTEIN 14) [Arabidopsis thaliana]
C17279.	Os10g0502900 [Oryza sativa Japonica Group]
C33542.	PREDICTED: hypothetical protein [Vitis vinifera]
C10900.	DEG15; endopeptidase [Arabidopsis thaliana]
C18430.	Os01g0848900 [Oryza sativa Japonica Group]
C57008.	CYP89A2 [Arabidopsis lyrata subsp. lyrata]
C7559.	Entriole proteome WD40 repeat-containing protein [Micromonas pusilla CCMP1545]
C44742.	RNA polymerase IV second largest subunit [Sphagnum sp. JL-2005]
C35613.	Cyclin, N-terminal domain containing protein, expressed [Oryza sativa (japonica cultivar-group)]
C28383.	Malate dehydrogenase [Arabidopsis thaliana]
C59309.	Minus agglutinin [Chlamydomonas reinhardtii]
C6898.	Hypro1 [Oryza sativa Indica Group]
C51587.	Glycosyl hydrolase, family 47 (ISS) [Ostreococcus tauri]
C50939.	Ferritin [Lycoris aurea]
C36977.	Trans-cinnamate 4-hydroxylase [Arabidopsis thaliana]
C16982.	CYP94B1; electron carrier/ heme binding / iron ion binding / monooxygenase/ oxygen binding [Arabidopsis thaliana]
C58506.	Mu subunit of tetrameric clathrin adaptor complex AP1 [Thalassiosira pseudonana CCMP1335]
C45402.	Glucosyltransferase [Nicotiana tabacum]
C38092.	Aspartate aminotransferase [Paulinella chromatophora]
C48171.	Eukaryotic initiation factor [Micromonas pusilla CCMP1545]
C51546.	Alpha dioxygenase 2 [Nicotiana attenuata]
C16072.	Mitotic checkpoint protein, 3' partial; 47356-48732 [Arabidopsis thaliana]
C52612.	LOC100283384 [Zea mays]
C57795.	MRP-like ABC transporter [Oryza sativa (japonica cultivar-group)]
C58262.	RTFL5 (ROTUNDIFOLIA LIKE 5) [Arabidopsis thaliana]
C50025.	Xanthine/uracil/vitamin C permease-like protein [Chlamydomonas reinhardtii]
C57877.	Sister of indeterminate spikelet 1 [Zea mays]
C42769.	Alpha-1,4-glucan phosphorylase L isozyme [Cucurbita maxima]
C44665.	Hypothetical protein [Zea mays]
C37962.	C2 domain-containing protein [Arabidopsis lyrata subsp. lyrata]
C44283.	Os08g0140500 [Oryza sativa Japonica Group]
C52553.	U4/U6-associated splicing factor PRP4 (ISS) [Ostreococcus tauri]
C50730.	N-carbamyl-L-amino acid amidohydrolase [Chlamydomonas reinhardtii]
C46862.	Hypothetical protein [Zea mays]
C26551.	Annexin p34 [Solanum tuberosum]
C56792.	Ckl10 (Casein Kinase I-like 10); ATP binding / kinase/ protein kinase/ protein serine/threonine kinase [Arabidopsis thaliana]
C54086.	T24P13.12 [Arabidopsis thaliana]
C14947.	Hypothetical protein [Oryza sativa Japonica Group]
C53783.	Elicitor-inducible cytochrome P450 [Nicotiana tabacum]
C50756.	Cinnamate 4-hydroxylase [Salvia miltiorrhiza]
C57133.	RHC1A [Zea mays]
C36459.	Probable pleiotropic drug resistance protein 2 p)]
C50397.	Nudix type motif 22 [Zea mays]
C30366.	Cystatin6 [Zea mays]
C51370.	Hydroxycinnamoyl-CoA:quinate hydroxycinnamoyltransferase [Cynara cardunculus var. altilis]
C38534.	Peptidase [Ectocarpus siliculosus]
C3671.	VPS20.2 (VACUOLAR PROTEIN SORTING-ASSOCIATED PROTEIN 20.2) [Arabidopsis thaliana]
C55341.	Indole-3-glycerol phosphate lyase IGL2 [Aphelandra squarrosa]
C43560.	Similar to chromodomain helicase DNA binding protein 4 isoform 5 [Ectocarpus siliculosus]
C58141.	Kinase family protein [Arabidopsis lyrata subsp. lyrata]
C16198.	Glutaredoxin [Populus trichocarpa]
C55449.	RecName: Full=Elongation factor 1-alpha C; Short=EF-1-alpha C
C59330.	Component of oligomeric golgi complex 6 [Volvox carteri f. nagariensis]
C37161.	Copia-type reverse transcriptase-like protein [Arabidopsis thaliana]
C50335.	At5g22540 [Arabidopsis thaliana]
C37293.	Superman [Nicotiana tabacum]
C3596.	Na+/H+ exchanger [Phyllostachys edulis]
C16335.	Receptor-like protein kinase [Arabidopsis thaliana]
C55283.	Mannitol dehydrogenase [Zea mays]
C41220.	Pyrophosphate-dependent phosphofructokinase beta subunit [Citrus x paradisi]
C38513.	Transketolase [Chlamydomonas reinhardtii]
C9625.	At2g40980 [Arabidopsis thaliana]
C57026.	D-3-phosphoglycerate dehydrogenase [Blastocystis hominis]
C57173.	U3 snoRNP protein IMP4 [Guillardia theta]
C35490.	Peptidyl-prolyl cis-trans isomerase [Sonneratia caseolaris]
C54163.	Major Facilitator Superfamily (MFS) [Phytophthora infestans T30-4]
C14409.	Peptidoglycan-binding LysM domain-containing protein [Arabidopsis thaliana]
C6341.	Flagella associated protein [Phytophthora infestans T30-4]
C52292.	Prohibitin 1-like protein (ISS) [Ostreococcus tauri]
C54994.	Calcium/calmodulin protein kinase 1 [Nicotiana tabacum]
C58008.	ISP42-like protein [Picea mariana]
C56040.	VHS and GAT domain protein [Zea mays]
C58802.	EST gb|ATTS1136 comes from this gene [Arabidopsis thaliana]
C59236.	Os06g0207000 [Oryza sativa Japonica Group]
C14723.	Zinc finger (CCCH-type) family protein [Arabidopsis thaliana]
C17761.	Metalloproteinase, extracellular matrix glycoprotein VMP22 [Volvox carteri f. nagariensis]
C57561.	PrsS6A [Hemiselmis andersenii]
C5717.	CYP71B4 [Arabidopsis lyrata subsp. lyrata]
C53333.	Extensin-like protein [Zea mays]
C53328.	RecName: Full=FK506-binding protein 2; AltName: Full=Peptidyl-prolyl cis-trans isomerase; Short=PPIase; AltName: Full=Rotamase; AltName: Full=15 kDa FKBP; AltName: Full=FKBP-15; Flags: Precursor
C57646.	Plastid fructose 1,6 bisphosphate aldolase [Gossypium arboreum]
C57632.	Starch synthase I [Aegilops tauschii]
C48245.	Methionyl-tRNA synthetase [Micromonas pusilla CCMP1545]
C22994.	PCS1 [Zea mays]
C51694.	Molecular chaperone [Volvox carteri f. nagariensis]
C56896.	MYST1 [Arabidopsis thaliana]
C55702.	HSP protein [Zea mays]
C14790.	Alkylated DNA repair protein alkB 8 [Phytophthora infestans T30-4]
C56349.	Auxilin-like protein [Arabidopsis thaliana]
C39017.	Lipolytic enzyme, G-D-S-L [Medicago truncatula]
C47494.	CAX2 (CATION EXCHANGER 2); calcium:cation antiporter/ calcium:hydrogen antiporter [Arabidopsis thaliana]
C33008.	Os01g0252100 [Oryza sativa Japonica Group]
C20738.	RecName: Full=Probable UDP-glucose 6-dehydrogenase 1; Short=UDP-Glc dehydrogenase 1; Short=UDP-GlcDH 1; Short=UDPGDH 1
C11336.	PLDGAMMA3; phospholipase D [Arabidopsis thaliana]
C2711.	Plasma membrane-type calcium ATPase [Arabidopsis thaliana]
C57258.	Chorismate synthase [Paulinella chromatophora]
C59457.	Malate synthase [Wallichia disticha]
C16260.	Nucleosome assembly protein 1-like protein 1 [Oryza sativa]
C43889.	Plastid terminal oxidase [Coffea canephora]
C40268.	SNARE domain containing protein [Zea mays]
C59527.	Expressed protein [Oryza sativa (japonica cultivar-group)]
C34097.	Sks15 (SKU5 Similar 15); copper ion binding / oxidoreductase [Arabidopsis thaliana]
C51429.	Endo-1,3-beta-glucosidase [Phaeodactylum tricornutum CCAP 1055/1]
C288.	AT5g13610/MSH12_7 [Arabidopsis thaliana]
C16306.	Receptor protein kinase-like [Oryza sativa Japonica Group]
C13110.	Predicted protein [Populus trichocarpa]
C54326.	Rho GDP-dissociation inhibitor 1 [Mus musculus]
C24919.	Transcription factor RF2b [Zea mays]
C3929.	Os03g0247100 [Oryza sativa Japonica Group]
C5826.	Verticillium wilt resistance-like protein [Mentha spicata]
C55024.	CYP71B26 [Arabidopsis lyrata subsp. lyrata]
C58314.	OSJNBa0093O08.1 [Oryza sativa (japonica cultivar-group)]
C37704.	Expressed protein [Oryza sativa (japonica cultivar-group)]
C7999.	Similar to Phosphoacetylglucosamine mutase (PAGM) (Acetylglucosamine phosphomutase) (N-acetylglucosa [Ectocarpus siliculosus]
C53711.	Tubulin folding cofactor D (ISS) [Ostreococcus tauri]
C59090.	Glucosamine-fructose-6-phosphate aminotransferase [Griffithsia japonica]
C16878.	9-cis-epoxycarotenoid dioxygenase 5 [Citrus clementina]
C55427.	Zinc finger family protein [Arabidopsis lyrata subsp. lyrata]
C53765.	Similar to arginine/serine-rich splicing factor 7 [Ectocarpus siliculosus]
C31580.	RecName: Full=WUSCHEL-related homeobox 10; AltName: Full=OsWOX10; AltName: Full=Protein WOX11/12
C15615.	XH/XS domain-containing protein [Arabidopsis lyrata subsp. lyrata]
C23948.	Squalene epoxidase [Gynostemma pentaphyllum]
C59396.	RNA polymerase alpha subunit [Megaleranthis saniculifolia]
C58888.	Septum-site determining protein [Nephroselmis olivacea]
C24711.	Plastidic alpha 1,4-glucan phosphorylase [Triticum aestivum]
C48353.	NRPD1B; DNA binding / DNA-directed RNA polymerase [Arabidopsis thaliana]
C37103.	ABC transporter family protein [Arabidopsis thaliana]
C552.	Os10g0479800 [Oryza sativa Japonica Group]
C35356.	3,4-Dihydroxy-2-butanone, synthase [Thalassiosira pseudonana CCMP1335]
C55790.	Zinc-binding family protein [Arabidopsis thaliana]
C49673.	Os12g0515500 [Oryza sativa Japonica Group]
C36603.	PREDICTED: hypothetical protein [Vitis vinifera]
C59670.	Phospholipase C [Zea mays]
C48825.	H0723C07.4 [Oryza sativa (indica cultivar-group)]
C45474.	Similar to Stromal cell-derived factor 2 precursor (SDF-2) (Partial) [Ectocarpus siliculosus]
C55624.	ORF64d [Pinus koraiensis]
C25574.	Catalase isozyme 1 [Arabidopsis thaliana]
C50203.	Ribosomal protein L23 [Nymphaea alba]
C12248.	ATTPS8; alpha,alpha-trehalose-phosphate synthase (UDP-forming)/ transferase, transferring glycosyl groups / trehalose-phosphatase [Arabidopsis thaliana]
C47265.	C-terminal binding protein [Marchantia polymorpha]
C43903.	Cytochrome P450 [Populus trichocarpa]
C51934.	WD40 repeat protein (ISS) [Ostreococcus tauri]
C55325.	At1g10650 [Arabidopsis thaliana]
C42407.	Os01g0614500 [Oryza sativa Japonica Group]
C1765.	Receptor-like protein kinase [Arabidopsis thaliana]
C58613.	Protein disulfide-isomerase; Short=PDI; Flags: Precursor
C57439.	ATPase alpha subunit [Spinacia oleracea]
C57687.	WAV2 (WAVY GROWTH 2) [Arabidopsis thaliana]
C58363.	Pre-mRNA splicing factor 18 [Chlamydomonas reinhardtii]
C17478.	CC type glutaredoxin [Selaginella moellendorffii]
C40074.	Nucellin [Hordeum bulbosum]
C5888.	Cytochrome P450 CYP721B4 [Zea mays]
C38740.	Beta-galactosidase [Oryza sativa Japonica Group]
C8909.	Half-size ABC transporter, membrane protein [Chlamydomonas reinhardtii]
C31725.	AAA-ATPase of VPS4/SKD1 family [Chlamydomonas reinhardtii]
C54557.	Cycling DOF factor 2 [Helianthus annuus]
C27106.	Similar to Glyoxalase 1 [Ectocarpus siliculosus]
C16515.	GCN5-related N-acetyltransferase (GNAT) family protein [Arabidopsis thaliana]
C37937.	ATP-binding cassette transporter, subfamily F, member 1 protein PpABCF1 [Physcomitrella patens subsp. patens]
C57305.	T10O24.5 [Arabidopsis thaliana]
C57986.	Starch synthase IIc precursor [Zea mays]
C51202.	SAUR family protein [Populus trichocarpa]
C11364.	OSJNBa0035M09.16 [Oryza sativa (japonica cultivar-group)]
C58455.	Pectinesterase family protein [Arabidopsis lyrata subsp. lyrata] subsp. lyrata]
C56604.	ATEXLB1 (ARABIDOPSIS THALIANA EXPANSIN-LIKE B1) [Arabidopsis thaliana]
C53787.	Lectin receptor-type kinase [Aegilops tauschii]
C14211.	HAB1 (HOMOLOGY TO ABI1); catalytic/ protein serine/threonine phosphatase [Arabidopsis thaliana]
C14998.	SGB1 (SUPPRESSOR OF G PROTEIN BETA1); carbohydrate transmembrane transporter/ sugar:hydrogen symporter [Arabidopsis thaliana]
C2137.	HyPRP1 [Gossypium hirsutum]
C7043.	F10A5.30 [Arabidopsis thaliana]
C48637.	Pectinesterase family protein [Arabidopsis thaliana]
C36738.	RNA recognition motif-containing protein [Arabidopsis lyrata subsp. lyrata]
C23396.	Nodulin 35 [Glycine max]
C56249.	ChaC-like protein [Ectocarpus siliculosus]
C47622.	At4g28020 [Arabidopsis thaliana]
C57780.	FRL2 (FRIGIDA LIKE 2) [Arabidopsis thaliana]
C35854.	40S ribosomal protein S15 (RPS15D) [Arabidopsis thaliana]
C45894.	ZFN3 (ZINC FINGER NUCLEASE 3); DNA binding / nuclease/ nucleic acid binding [Arabidopsis thaliana]
C59863.	RecName: Full=Coatomer subunit alpha-2; AltName: Full=Alpha-coat protein 2; Short=Alpha-COP 2
C57207.	Nectar protein 1 [Jacaranda mimosifolia]
C56674.	Glycoside hydrolase family 77 protein [Micromonas pusilla CCMP1545]
C51544.	At1g71080/F23N20_7 [Arabidopsis thaliana]
C38971.	LysM type receptor kinase [Lotus japonicus]
C17902.	Leucine-rich repeat/extensin 1 [Nicotiana tabacum]
C17457.	CER3 [Arabidopsis thaliana]
C47192.	Os07g0170800 [Oryza sativa Japonica Group]
C57731.	Cytosolic orthophosphate dikinase [Zea mays subsp. mays]
C53320.	Conserved hypothetical protein [Ricinus communis]
C53417.	Auxin response factor 8-1 [Solanum lycopersicum]
C35313.	F4N2.17 [Arabidopsis thaliana]
C54304.	AT2G45380 [Arabidopsis thaliana]
C44509.	CBS domain-containing protein [Arabidopsis thaliana]
C12437.	(-)-germacrene D synthase [Vitis vinifera]
C57528.	Putative phosphate/phosphoenolpyru (ISS) [Ostreococcus tauri]
C46727.	Pherophorin [Volvox carteri f. nagariensis]
C43910.	T4O12.24 [Arabidopsis thaliana]
C43055.	Retrotransposon protein, putative, Ty1-copia subclass [Oryza sativa (japonica cultivar-group)]
C56948.	TO102-1 [Taraxacum officinale]
C43032.	Electron carrier/ iron-sulfur cluster binding [Arabidopsis thaliana]
C58874.	Os04g0551800 [Oryza sativa Japonica Group]
C31108.	Aldo/keto reductase family protein [Arabidopsis lyrata subsp. lyrata]
C15677.	Cytochrome P450 [Vigna radiata]
C18069.	UDP-glucoronosyl/UDP-glucosyl transferase family protein [Arabidopsis lyrata subsp. lyrata]
C35698.	Os06g0272900 [Oryza sativa Japonica Group]
C29595.	H0209A05.8 [Oryza sativa (indica cultivar-group)]
C15536.	Os01g0511100 [Oryza sativa Japonica Group]
C18520.	Ubiquitin family protein [Chlamydomonas reinhardtii]
C51088.	Chromosome structural maintenance protein-related [Arabidopsis thaliana]
C33999.	Mitogen activated protein kinase kinase [Salicornia brachiata]
C54581.	UbiE/COQ5 methyltransferase (ISS) [Ostreococcus tauri]
C57666.	Pyrophosphate-dependent phosphofructokinase beta subunit [Citrus sinensis x Poncirus trifoliata]
C55566.	ATPase subunit 6 [Pisum sativum]
C46322.	Aldehyde Dehydrogenase [Ectocarpus siliculosus]
C7438.	Enolase [Zea mays]
C39114.	Thyroid receptor-interacting protein 13 [Zea mays]
C55441.	Succinyl-CoA Synthetase subunit ? (SCS?) [Blastocystis hominis]
C14016.	Os01g0194200 [Oryza sativa Japonica Group]
C18007.	Cell wall protein GP2 [Chlamydomonas reinhardtii]
C44128.	Zinc finger (Ran-binding) family protein [Arabidopsis thaliana]
C57372.	At3g57830 [Arabidopsis thaliana]
C50852.	CAD protein [Phytophthora infestans T30-4]
C29110.	Protein binding / zinc ion binding [Arabidopsis thaliana]
C34496.	DDT domain-containing protein [Arabidopsis thaliana]
C8880.	AT5g21100/T10F18_130 [Arabidopsis thaliana]
C36343.	Amino acid transporter [Nepenthes alata]
C24284.	ATPase 3 [Zea mays]
C36092.	Cysteine protease inhibitor family protein / cystatin family protein [Arabidopsis thaliana]
C57152.	Protein binding / structural constituent of cell wall [Arabidopsis thaliana]
C16973.	AT2G43240 [Arabidopsis thaliana]
C10105.	Pol polyprotein [Citrus x paradisi]
C53701.	SUMO protease [Arabidopsis thaliana]
C40888.	Alpha-SNAP [Chlamydomonas reinhardtii]
C24316.	Ubiquitin fusion degradation protein [Guillardia theta]
C55095.	Kdo-8-phosphate synthase [Pisum sativum]
C59375.	ATCRS1/CRS1 [Arabidopsis lyrata subsp. lyrata]
C52009.	V-type h-atpase [Ectocarpus siliculosus]
C15796.	Sphingosine kinase [Lotus japonicus]
C45852.	ARF-L2 protein [Ginkgo biloba]
C52242.	At2g37480 [Arabidopsis thaliana]
C52102.	HGG motif-containing thioesterase (ISS) [Ostreococcus tauri]
C50140.	RecName: Full=Hexose carrier protein HEX6
C3379.	CaM-binding transcription factor [Oryza sativa]
C56676.	Inositol 1, 3, 4-trisphosphate 5/6-kinase-like protein [Arabidopsis thaliana]
C44704.	Transcriptional coactivator-like protein [Chlamydomonas reinhardtii]
C41663.	CDC48-like protein [Mirabilis jalapa]
C15151.	RBP50 [Cucurbita maxima]
C57690.	DNA helicase Mer3 [Micromonas sp. RCC299]
C40148.	Contains similarity to CDP-alcohol phosphatidyltransferases (Pfam: PF01066, score=13.7, E= 0.00016, n=1) [Arabidopsis thaliana]
C54089.	TRNA(1-methyladenosine) methyltransferase, subunit GCD14 (ISS) [Ostreococcus tauri]
C50276.	Ethylene-responsive element binding protein ERF2 [Gossypium hirsutum]
C40721.	Splicing factor U2AF 35 kDa subunit [Phytophthora infestans T30-4]
C17060.	NADH-glutamate dehydrogenase [Solanum lycopersicum]
C15955.	Sulfated surface glycoprotein 185; Short=SSG 185; Flags: Precursor
C44152.	Hypothetical protein [Arabidopsis thaliana]
C56904.	Cupin, RmlC-type [Medicago truncatula]
C51166.	Inorganic pyrophosphatase [Nicotiana tabacum]
C48041.	Meltrins, fertilins and related Zn-dependent metalloproteinases of the ADAMs family (ISS) [Ostreococcus tauri]
C17679.	Glutamate-gated kainate-type ion channel receptor subunit GluR5 [Populus trichocarpa]
C54883.	RecName: Full=HMG1/2-like protein; AltName: Full=Protein SB11
C43461.	Mcm6-like protein [Thalassiosira pseudonana CCMP1335]
C55218.	Predicted protein [Populus trichocarpa]
C13344.	Zinc finger (C3HC4-type RING finger) family protein [Arabidopsis thaliana]
C51194.	Oxidoreductase/ transcriptional repressor [Arabidopsis lyrata subsp. lyrata]
C54179.	Os10g0503700 [Oryza sativa Japonica Group]
C57104.	BZIP transcription factor bZIP17 [Glycine max]
C52858.	ZAC [Oryza glaberrima]
C56050.	LOC100282635 [Zea mays]
C13687.	CAAX amino terminal protease family-like protein [Oryza sativa Japonica Group]
C54718.	Regulator of telomere elongation helicase 1 [Zea mays]
C25093.	DMT family transporter: phosphate/phosphoenolpyruvate [Ostreococcus lucimarinus CCE9901]
C48803.	Splicing factor U2AF 65 kDa subunit [Zea mays]
C53505.	WTF1 [Zea mays]
C47741.	ATBARD1/BARD1 [Arabidopsis lyrata subsp. lyrata]
C50386.	Peroxidase [Zea mays]
C12833.	Pentatricopeptide (PPR) repeat-containing protein [Arabidopsis thaliana]
C51768.	Ctc-interacting domain 13 [Arabidopsis lyrata subsp. lyrata]
C34945.	Fiber protein Fb27 [Gossypium barbadense]
C51534.	Zinc finger protein-related protein [Picea abies]
C58826.	Cdc2 related [Mesembryanthemum crystallinum]
C19731.	60S ribosomal protein L18A-1 [Arabidopsis lyrata subsp. lyrata]
C407.	Inner membrane protein [Populus trichocarpa]
C45127.	Beta-tubulin 14 [Gossypium hirsutum]
C58405.	kinase interacting family protein [Arabidopsis lyrata subsp. lyrata]
C14951.	Dynein 8 kDa light chain, flagellar outer arm (IC) [Ostreococcus tauri]
C34919.	40S ribosomal protein-like protein [Solanum tuberosum]
C42706.	ATP-binding cassette transporter, subfamily C, member 19, SmABCC19 [Selaginella moellendorffii]
C13341.	RRA1 (REDUCED RESIDUAL ARABINOSE 1) [Arabidopsis thaliana]
C56348.	AAA-type ATPase family protein [Arabidopsis thaliana]
C41117.	Betaine aldehyde dehydrogenase [Zoysia tenuifolia]
C53159.	Extensin [Volvox carteri]
C52657.	RNA splicing factor-Slu7p (ISS) [Ostreococcus tauri]
C7557.	VLN1 (VILLIN-LIKE 1); actin binding / actin filament binding [Arabidopsis thaliana]
C49037.	ABI3-like factor [Pisum sativum]
C40103.	At5g32440-like protein [Arabidopsis lyrata subsp. petraea]
C558.	PLA IVA/PLP1 [Arabidopsis lyrata subsp. lyrata]
C46043.	C2 domain-containing protein [Arabidopsis thaliana]
C18300.	Hypothetical protein [Ectocarpus siliculosus]
C57996.	At1g35220 [Arabidopsis thaliana]
C56858.	Diacylglycerol kinase [Solanum lycopersicum]
C49893.	Tubby-like protein [Physcomitrella patens subsp. patens]
C59190.	Human Mi-2 autoantigen-like protein [Arabidopsis thaliana]
C37631.	8-amino-7-oxononanoate synthase-like protein [Micromonas sp. RCC299]
C58387.	DNA-dependent RNA polymerase II largest subunit [Glaucocystis nostochinearum]
C11168.	Plus agglutinin [Chlamydomonas reinhardtii]
C18410.	Putative SWI/SNF related, matrix associated, actin dependent regulator of chromatin [Oryza sativa]
C49365.	EMB3013 (embryo defective 3013); ATP binding / binding / kinase/ protein kinase/ protein serine/threonine kinase [Arabidopsis thaliana]
C48835.	High mobility group (HMG1/2) family protein / ARID/BRIGHT DNA-binding domain-containing protein [Arabidopsis thaliana]
C342.	Pyrophosphate-dependent phosphofructokinase beta subunit [Citrus sinensis x Poncirus trifoliata]
C55924.	Ubiquitin-activating enzyme E1, protein 3 [Phaeodactylum tricornutum CCAP 1055/1]
C336.	ACT domain-containing protein [Arabidopsis thaliana]
C4181.	Structural constituent of cell wall [Arabidopsis thaliana]
C56182.	Expressed protein [Oryza sativa (japonica cultivar-group)]
C59769.	Subunit of anaphase promoting complex [Chlamydomonas reinhardtii]
C29239.	MYB24 [Malus x domestica]
C46636.	Similar to ankyrin 2,3/unc44 [Ectocarpus siliculosus]
C36803.	Predicted protein [Physcomitrella patens subsp. patens]
C49090.	Cell cycle control protein-related [Arabidopsis thaliana]
C11000.	Formin 2A [Physcomitrella patens]
C12669.	WRKY45 transcription factor [Brassica napus]
C13767.	RecName: Full=CBL-interacting protein kinase 33; AltName: Full=OsCIPK33
C55053.	Plastidic phosphate translocator-like protein1 [Zea mays]
C181.	ATPDR11/PDR11 [Arabidopsis lyrata subsp. lyrata]
C24998.	Calmodulin-binding family protein [Arabidopsis thaliana]
C51618.	2-phosphoglycerate kinase [Brachypodium distachyon]
C7637.	Small ubiquitin-like modifier [Phaeodactylum tricornutum CCAP 1055/1]
C25079.	ERTC [Zea mays]
C49290.	LOC100285628 [Zea mays]
C13726.	Protein kinase family protein [Musa balbisiana]
C14646.	Beta-amylase PCT-BMYI [Solanum tuberosum]
C54091.	ATOFP6/OFP6 [Arabidopsis lyrata subsp. lyrata]
C56939.	HEN4 [Arabidopsis thaliana]
C30022.	F6N18.17 [Arabidopsis thaliana]
C47594.	Transcription factor jumonji domain-containing protein [Arabidopsis lyrata subsp. lyrata]
C53145.	Signal recognition particle, subunit Srp19 (ISS) [Ostreococcus tauri]
C51065.	Chorismate mutase [Populus trichocarpa]
C55401.	SINA1p [Vitis vinifera]
C15521.	Os01g0239700 [Oryza sativa Japonica Group]
C52364.	Cytochrome P450 [Populus trichocarpa]
C9851.	zinc finger CONSTANS-like protein [Picea abies]
C14890.	Phagocytosis and cell motility protein ELMO1-related [Arabidopsis thaliana]
C6465.	Squamosa promoter binding protein 4 [Physcomitrella patens]
C7781.	Zinc-binding family protein [Arabidopsis thaliana]
C23085.	Protein binding / zinc ion binding [Arabidopsis thaliana]
C52914.	Os02g0175700 [Oryza sativa Japonica Group]
C56732.	RNA-binding S4 [Ectocarpus siliculosus]
C17401.	CYP78A9 (CYTOCHROME P450 78A9); monooxygenase/ oxygen binding [Arabidopsis thaliana]
C57938.	Diacylglycerol kinase 7 [Arabidopsis thaliana]
C52227.	ATBG_PAP; glucan endo-1,3-beta-D-glucosidase/ hydrolase, hydrolyzing O-glycosyl compounds [Arabidopsis thaliana]
C14884.	Thiaminase II [Ectocarpus siliculosus]
C54289	SFT family [Oryza sativa Japonica Group]
C50947.	Pherophorin-C1 protein precursor [Chlamydomonas reinhardtii]
C4376.	Tac7077 [Zea mays] >gi|195644522|gb|ACG41729.1| tac7077 [Zea mays]
C24222.	GTP binding / GTPase/ translation initiation factor [Arabidopsis thaliana]
C17447.	Actin binding [Arabidopsis thaliana]
C54352.	Protein kinase 1b [Solanum lycopersicum]
C57884.	GRAB1-like protein [Arabidopsis thaliana]
C194.	Male fertility protein [Zea mays]
C12804.	Leucine-rich repeat family protein / extensin family protein [Arabidopsis thaliana]
C59518.	Vacuolar proton-pumping PPase [Chenopodium rubrum]
C45019.	Hypothetical protein [Arabidopsis thaliana]
C49983.	MADS-box protein FDRMADS3 [Oryza sativa]
C58678.	D6PKL1 (D6 PROTEIN KINASE LIKE 1); kinase [Arabidopsis thaliana]
C8452.	Skp1 [Capsicum annuum]
C52191.	CCAAT-box binding factor HAP3 B domain [Glycine max]
C53608.	Elongation factor tu gtp-binding domain protein 2 [Micromonas sp. RCC299]
C16491.	Acyl-coenzyme A oxidase 2 [Zea mays]
C56318.	Cytochrome P450 CYP78A54 [Zea mays]
C15802.	Os10g0552900 [Oryza sativa Japonica Group]
C38312.	Formin 2B [Physcomitrella patens]
C58208.	Extensin [Hordeum vulgare]
C56056.	Mannose-1-phosphate guanylyltransferase-like protein [Arabidopsis thaliana]
C53184.	Disease resistance-responsive family protein [Arabidopsis thaliana]
C39217.	HSP protein [Zea mays]
C53392.	Monosaccharide transporter [Glycine max]
C40181.	Ornithine carbamoyltransferase [Gentiana triflora]
C57482.	RecName: Full=Phosphoglucomutase, cytoplasmic; Short=PGM; AltName: Full=Glucose phosphomutase
C31063.	Protein phosphatase 2C-related / PP2C-related [Arabidopsis thaliana]
C44006.	Hydroxyproline-rich glycoprotein DZ-HRGP [Volvox carteri f. nagariensis]
C48052.	Kinase-like protein pac.x.5.43 [Platanus x acerifolia]
C33172.	Protease inhibitor 2 [Zinnia elegans]
C41585.	RecName: Full=Pleiotropic drug resistance protein 2; AltName: Full=NpPDR2
C53439.	AtUGT85A5 (UDP-glucosyl transferase 85A5); glucuronosyltransferase/ transferase, transferring glycosyl groups [Arabidopsis thaliana]
C48364.	Receptor protein kinase [Ipomoea trifida]
C44069.	Beta 1,3 glucanase [Zea mays subsp. parviglumis]
C59049.	Acyl ACP-thioesterase [Arachis hypogaea]
C16616.	Sugar transport protein-like [Oryza sativa Japonica Group]
C58373.	Calcium dependent protein kinase1 [Zea mays]
C53514.	Fibrocystin-L-like protein [Chlamydomonas reinhardtii]
C2916.	Mannitol transporter [Artemisia annua]
C52862.	Extensin (class I) [Solanum lycopersicum]
C53370.	Monodehydroascorbate reductase I [Pisum sativum]
C18610.	Protein kinase domain containing protein [Oryza brachyantha]
C56461.	Notchless-like protein [Solanum chacoense]
C57155.	Transcription factor IIB (TFIIB) family protein [Arabidopsis thaliana]
C10448.	Minus agglutinin [Chlamydomonas incerta]
C15710.	DNA binding [Arabidopsis thaliana]
C15454.	LOC100281102 [Zea mays]
C57012.	ZAC [Oryza granulata]
C40692.	PREDICTED: hypothetical protein [Vitis vinifera]
C53620.	Os03g0830401 [Oryza sativa Japonica Group]
C7779.	Potassium efflux antiporter [Populus trichocarpa]
C983.	Heat shock protein 40 [Ectocarpus siliculosus]
C51930.	Coatomer protein complex,delta sub-unit [Ectocarpus siliculosus]
C17613.	TFIIH 34kDa subunit [Chlamydomonas reinhardtii]
C58071.	Peptide transporter [Hakea actites]
C51647.	Possibly a dual-specificity PK? [Ectocarpus siliculosus]
C13894.	Transcription factor PCF8
C57249.	Acetylornithine deacetylase [Arabidopsis thaliana]
C51505.	Kelch motif family protein [Zea mays]
C55391.	ATP-binding cassette transporter [Selaginella moellendorffii]
C40105.	Calmodulin [Zea mays]
C18426.	CREB-like protein [Vicia faba]
C54840.	SNF4 [Zea mays]
C15404.	CYP71A26; electron carrier/ heme binding / iron ion binding / monooxygenase/ oxygen binding [Arabidopsis thaliana]
C5057.	P2-t protein [Zea mays subsp. parviglumis]
C57215.	Cytosolic phosphoglucose isomerase [Arabidopsis thaliana]
C49994.	2,3-bisphosphoglycerate-independent phosphoglycerate mutase [Micromonas sp. RCC299]
C38306.	Armadillo/beta-catenin repeat family protein [Arabidopsis lyrata subsp. lyrata]
C55008.	Isoamyl acetate-hydrolyzing esterase (ISS) [Ostreococcus tauri]
C7567.	Minus agglutinin [Chlamydomonas incerta]
C48841.	MDR-like ABC transporter [Catharanthus roseus]
C56796.	RHC1A [Zea mays]
C23139.	Alcohol oxidase-related [Arabidopsis thaliana]
C59127.	Related to G-protein coupled receptors [Ectocarpus siliculosus]
C15641.	F20P5.4 gene product [Arabidopsis thaliana]
C53550.	PRL1 protein [Arabidopsis thaliana]
C8257.	Transcription factor [Vicia faba var. minor]
C6214.	REN1 (ROP1 ENHANCER 1); Rho GTPase activator/ Rho GTPase binding / phosphoinositide binding [Arabidopsis thaliana]
C48691.	Os10g0485000 [Oryza sativa Japonica Group]
C7644.	Os08g0118100 [Oryza sativa Japonica Group]
C30791.	Disease resistance protein R3a-like protein [Solanum demissum]
C45021.	Cationic peroxidase [Stylosanthes humilis]
C53816.	Trifunctional enzyme subunit alpha [Ectocarpus siliculosus]
C54715.	Acyl-CoA dehydrogenase protein 1 [Pfiesteria piscicida]
C49585.	At4g19140 [Arabidopsis thaliana]
C57220.	F7F22.5 [Arabidopsis thaliana]
C49514.	Os08g0290400 [Oryza sativa Japonica Group]
C244.	Ribose-phosphate pyrophosphokinase [Blastocystis hominis]
C28829.	Type-b response regulator [Populus trichocarpa]
C39918.	Heat shock protein 70 like protein [Arabidopsis thaliana]
C31849.	Peroxisomal membrane protein-like [Oryza sativa Japonica Group]
C36655.	KH domain-containing protein [Arabidopsis thaliana]
C52618.	XGD1 (XYLOGALACTURONAN DEFICIENT 1); UDP-xylosyltransferase/ catalytic [Arabidopsis thaliana]
C53569.	Lectin protein kinase family protein [Arabidopsis thaliana]
C24192.	Vacuolar-type H+-pumping pyrophosphatase 1 [Arabidopsis lyrata subsp. lyrata]
C39472.	OSJNBa0073L13.10 [Oryza sativa (japonica cultivar-group)]
C53796.	Alpha-L-fucosidase, family GH95 [Ectocarpus siliculosus]
C58777.	ALM beta-like [Oryza sativa Japonica Group]
C13526.	Glycine decarboxylase T-protein, aminomethyl transferase, GDCT, GCST, GCVT [Phaeodactylum tricornutum CCAP 1055/1]
C49057.	Thioesterase family protein [Arabidopsis lyrata subsp. lyrata]
C35463.	Flagellar associated protein [Ectocarpus siliculosus]
C54034.	Cysteine protease [Ipomoea batatas]
C56653.	Na/H vacuolar antiporter [Pennisetum glaucum]
C35286.	Phospholipase C/ phosphoric diester hydrolase [Arabidopsis thaliana]
C56542.	Ornithine-oxo-acid transaminase [Brassica rapa]
C59859.	Paired amphipathic helix repeat-containing protein [Arabidopsis lyrata subsp. lyrata]
C24946.	Homeobox-leucine zipper protein HAT7 [Zea mays]
C59302.	Alpha-1,4 glucan phosphorylase [Gossypium hirsutum]
C7994.	UDP-glucoronosyl/UDP-glucosyl transferase protein [Triticum aestivum]
C51240.	Glycoside hydrolase family 28 protein / polygalacturonase (pectinase) family protein [Arabidopsis thaliana]
C58063.	Oligosaccharyltransferase, OST48 subunit (or beta subunit) [Ectocarpus siliculosus]
C11690.	Extensin-like protein [Arabidopsis thaliana]
C59658.	Cell division protein kinase 2 [Phytophthora infestans T30-4]
C4907.	Flagellar associated protein [Chlamydomonas reinhardtii]
C59441.	Os05g0476200 [Oryza sativa Japonica Group]
C56132.	Obtusifoliol-14-demethylase [Gossypium hirsutum]
C21494.	6S protease regulatory subunit 6A-A [Phytophthora infestans T30-4]
C17055.	Transcription factor HY5; AltName: Full=LeHY5; AltName: Full=tHY5
C50404.	Splicing factor (ISS) [Ostreococcus tauri]
C1183.	ATP-dependent DNA helicase [Micromonas pusilla CCMP1545]
C18566.	Zinc ion binding [Arabidopsis thaliana]
C6873.	Cation efflux family protein [Arabidopsis thaliana]
C45713.	AT5g16950/F2K13_100 [Arabidopsis thaliana]
C37834.	Pseudouridine synthase, RluD [Ectocarpus siliculosus]
C21391.	ATP-binding cassette transporter [Selaginella moellendorffii]
C17737.	Os06g0109600 [Oryza sativa Japonica Group]
C49833.	Os05g0516400 [Oryza sativa Japonica Group]
C10032.	UBP11 (UBIQUITIN-SPECIFIC PROTEASE 11); cysteine-type endopeptidase/ ubiquitin thiolesterase [Arabidopsis thaliana]
C25242.	Hypothetical protein [Vitis vinifera]
C44547.	Sugar carrier protein C [Zea mays]
C484.	Ribosomal protein L12 family protein [Arabidopsis lyrata subsp. lyrata]
C6177.	Plastid lipid associated protein [Chlamydomonas reinhardtii]
C39032.	Beta tubulin 6 [Hordeum vulgare subsp. vulgare]
C48135.	LBD39 (LOB DOMAIN-CONTAINING PROTEIN 39) [Arabidopsis thaliana]
C57022.	SUPT6H,-like protein to suppressor of ty 6 [Thalassiosira pseudonana CCMP1335]
C18161.	Exoglucanase precursor [Zea mays]
C47825.	T23E18.22 [Arabidopsis thaliana]
C58605.	Tetratricopeptide-like helical [Zea mays]
C18277.	ATP binding / DNA binding [Arabidopsis thaliana]
C15256.	Os01g0780400 [Oryza sativa Japonica Group]
C26508.	Elicitor-responsive protein 1 [Zea mays]
C3242.	Translation factor [Chlamydomonas reinhardtii]
C12723.	BHLH transcription factor PTF1-like [Oryza sativa Japonica Group]
C42908.	60S acidic ribosomal protein P1-like protein [Arabidopsis thaliana]
C47801.	MAPKKK5; ATP binding / kinase/ protein kinase/ protein serine/threonine kinase [Arabidopsis thaliana]
C5243.	Binding [Arabidopsis thaliana]
C37910.	Os04g0438101 [Oryza sativa Japonica Group]
C57345.	Glycosyltransferase family 66 protein [Micromonas pusilla CCMP1545]
C49130.	Protein disulfide isomerase 3 precursor [Triticum aestivum]
C15145.	At5g22040 [Arabidopsis thaliana]
C56098.	Expressed protein [Oryza sativa (japonica cultivar-group)]
C266.	Cinnamoyl CoA reductase 1 [Leucaena leucocephala]
C43734.	Cinnamic acid 4-hydroxylase [Ginkgo biloba]
C50931.	Disease resistance protein [Arabidopsis thaliana]
C33599.	HAPp48,5 protein [Arabidopsis thaliana]
C19530.	RecName: Full=Protochlorophyllide reductase, chloroplastic; Short=PCR; AltName: Full=NADPH-protochlorophyllide oxidoreductase; Short=POR; Flags: Precursor
C7144.	At1g09870-1/F21M12_26 [Arabidopsis thaliana]
C16456.	Cytochrome c oxidase subunit 1 [Tripsacum dactyloides]
C38780.	INDETERMINATE-related protein 10 [Zea mays]
C3629.	Hydroxyproline-rich glycoprotein DZ-HRGP [Volvox carteri f. nagariensis]
C8849.	SET domain protein [Populus trichocarpa]
C15475.	CUE domain containing protein [Zea mays]
C11300.	Mitochondrial carrier family [Micromonas sp. RCC299]
C41046.	Xyloglucan endotransglycosylase/hydrolase [Torenia fournieri]
C18295.	Na/H antiporter [Gossypium hirsutum]
C8910.	Predicted membrane protein (patched superfamily) (ISS) [Ostreococcus tauri]
C17936.	Lecithin:cholesterol acyltransferase [Chlamydomonas reinhardtii]
C53557.	Porphobilinogen deaminase [Phytophthora infestans T30-4]
C9867.	Zinc finger family protein [Arabidopsis lyrata subsp. lyrata]
C49494.	Peroxidase [Asparagus officinalis]
C17649.	Expressed protein [Arabidopsis thaliana]
C47817.	Progesterone 5beta-reductase [Isoplexis canariensis]
C46029.	H0215E01.11 [Oryza sativa (indica cultivar-group)]
C37177.	OSJNBa0005N02.3 [Oryza sativa (japonica cultivar-group)]
C26200.	Coatomer protein complex, beta prime; beta'-COP protein [Arabidopsis thaliana]
C58277.	RNA Binding Protein 47 [Nicotiana plumbaginifolia]
C51280.	Unknown protein [Oryza sativa Japonica Group]
C52700.	GCK-like kinase MIK [Zea mays]
C59442.	SWI/SNF chromatin remodeling complex protein [Chlamydomonas reinhardtii]
C54949.	Dynamin-like protein 5 [Arabidopsis thaliana]
C58921.	NaPRP3 [Nicotiana alata]
C5944.	Delta12-fatty acid desaturase [Jatropha curcas]
C49093.	DNA photolyase protein [Solanum arcanum]
C17381.	Dual specificity protein tyrosine phosphatase 1 [Solanum tuberosum]
C13330.	Os01g0621300 [Oryza sativa Japonica Group]
C42570.	Putatative protein [Arabidopsis thaliana]
C26748.	F17L21.26 [Arabidopsis lyrata subsp. lyrata]
C55586.	TMV resistance protein-like [Arabidopsis thaliana]
C59456.	UBP11 (UBIQUITIN-SPECIFIC PROTEASE 11); cysteine-type endopeptidase/ ubiquitin thiolesterase [Arabidopsis thaliana]
C35339.	Anther-specific proline-rich protein APG [Zea mays]
C57381.	F15k9.21 [Arabidopsis thaliana]
C54536.	Protein phosphatase 2C catalytic subunit [Chlamydomonas reinhardtii]
C2846.	N-acetylated-alpha-linked acidic dipeptidase-like protein [Phytophthora infestans T30-4]
C52834.	Glycerol:H+ symporter [Ectocarpus siliculosus]
C44299.	BAG domain containing protein-like [Oryza sativa Japonica Group]
C43599.	Chalcone isomerase [Camellia sinensis]
C49649.	Ammonium transporter [Oryza sativa Japonica Group]
C45931.	TRNA-splicing endonuclease positive effector-related [Arabidopsis thaliana]
C16387.	Mannosyl-oligosaccharide 1,3-1,6-alpha-mannosidase [Scherffelia dubia]
C52736.	RecName: Full=Farnesyl pyrophosphate synthase 2; Short=FPP synthase 2; Short=FPS 2; AltName: Full=Farnesyl diphosphate synthase 2; Includes: RecName: Full=Dimethylallyltranstransferase; Includes: RecName: Full=Geranyltranstransferase
C47783.	F4N2.16 [Arabidopsis thaliana]
C34492.	Zn-dependent hydrolase [Oryza sativa Indica Group]
C49630.	Phosphomannomutase [Thalassiosira pseudonana CCMP1335]
C56342.	Mitochondrial inner membrane translocase [Chlamydomonas reinhardtii]
C48657.	N-acetylglutamate synthase [Populus maximowiczii x Populus nigra]
C52723.	Cytochrome P450 family protein [Musa acuminata]
C55758.	ATEXO70B1 [Arabidopsis lyrata subsp. lyrata]
C13781.	OSJNBa0087O24.21 [Oryza sativa (japonica cultivar-group)]
C25217.	Os02g0675700 [Oryza sativa Japonica Group]
C16661.	Unnamed protein product [Vitis vinifera]
C59693.	Taxadiene 5-alpha hydroxylase [Taxus wallichiana var. chinensis]
C18776.	Isovaleryl-CoA-dehydrogenase precursor [Arabidopsis thaliana]
C40695.	MEE11 (maternal effect embryo arrest 11) [Arabidopsis thaliana]
C41542.	Cinnamate-4-hydroxylase [Camptotheca acuminata]
C30646.	Phosphoglycerate mutase [Solanum tuberosum]
C55211.	ATPase subunit 1 [Silene latifolia]
C36544.	TPA: class III peroxidase 20 precursor [Oryza sativa (japonica cultivar-group)]
C21538.	Verticillium wilt resistance-like protein [Mentha longifolia]
C41891.	Expressed protein [Arabidopsis thaliana]
C49885.	RecName: Full=Extensin; AltName: Full=Cell wall hydroxyproline-rich glycoprotein; Flags: Precursor
C56012.	RNA recognition motif family protein, expressed [Oryza sativa (japonica cultivar-group)]
C11303.	Os01g0262700 [Oryza sativa Japonica Group]
C46864.	Strictosidine synthase [Zea mays]
C11206.	Leucine-rich repeat family protein [Arabidopsis thaliana]
C54958.	Transcription factor [Solanum lycopersicum]
C41577.	Protein binding protein [Zea mays]
C16861.	B1065G12.5 [Oryza sativa Japonica Group]
C53949.	Pyruvate decarboxylase [Lycoris aurea]
C50981.	Thylakoid lumenal 15 kDa protein, chloroplast precursor (p15) [Ectocarpus siliculosus]
C56600.	Peptidyl-tRNA hydrolase-like (ISS) [Ostreococcus tauri]
C13443.	Zinc finger family protein [Arabidopsis lyrata subsp. lyrata]
C2064.	At1g10640/F20B24_8 [Arabidopsis thaliana]
C23120.	RecName: Full=Aspartate aminotransferase, cytoplasmic; AltName: Full=Transaminase A
C12111.	BHLH transcriptional factor [Ipomoea nil]
C47215.	Extensin [Cicer arietinum]
C13343.	NAK like protein kinase [Arabidopsis thaliana]
C15671.	Dolichyl-P-Glc:Glc1Man9GlcNAc2-PP-dolichyl glucosyltransferase ALG8, family GT57 [Ectocarpus siliculosus]
C51917.	Serine-proline rich repeat protein [Lupinus angustifolius]
C59804.	NUK6 [Phytophthora infestans]
C13825.	Replication factor C 110 kDa subunit (ISS) [Ostreococcus tauri]
C18473.	TRNA(1-methyladenosine) methyltransferase, subunit GCD10 (ISS) [Ostreococcus tauri]
C11221.	CBRCI35 [Capsella bursa-pastoris]
C57982.	3-oxoacyl-[acyl-carrier-protein] synthase [Capsicum chinense]
C13640.	Cytochrome B561 family protein [Arabidopsis thaliana]
C56236.	N-terminal kinase-like protein [Phytophthora infestans T30-4]
C57148.	S receptor kinase SRK10 [Arabidopsis halleri]
C56277.	Glyoxal or galactose oxidase [Chlamydomonas reinhardtii]
C54764.	UDP-glycosyltransferase 85A8 [Stevia rebaudiana]
C6972.	Early salt stress and cold acclimation-induced protein 2-1 [Lophopyrum elongatum]
C46771.	At5g40960 [Arabidopsis thaliana]
C42055.	Universal stress protein 9308 [Hordeum vulgare subsp. vulgare]
C550.	DsRNA-specific nuclease dicer and related ribonuclease [Physcomitrella patens subsp. patens]
C6988.	PHD finger family protein [Arabidopsis thaliana]
C12170.	AATP1 (AAA-ATPase 1); ATP binding / ATPase/ nucleoside-triphosphatase/ nucleotide binding [Arabidopsis thaliana]
C50727.	G2-like myb-family transcription factor [Micromonas pusilla CCMP1545]
C9130.	DEMETER protein [Arabidopsis thaliana]
C28594.	Nodulin-related protein [Triticum turgidum subsp. dicoccoides]
C12539.	Extensin-like protein [Zea mays]
C16667.	Pepsin A [Zea mays]
C59291.	Ribosome biogenesis protein BOP1 (Block of proliferation 1 protein), probable [Ostreococcus lucimarinus CCE9901]
C9478.	Os02g0485800 [Oryza sativa Japonica Group]
C51013.	At2g40070 [Arabidopsis thaliana]
C57117.	Serine-threonine protein kinase [Triticum aestivum]
C48241.	Glycoside hydrolase, clan GH-D; Ricin B-related lectin [Medicago truncatula]
C57157.	Hypothetical protein [Oryza sativa Japonica Group]
C43302.	MADS box transcription factor [Triticum aestivum]
C54635.	Cwc22 pre-mRNA splicing factor [Chlamydomonas reinhardtii]
C18751.	P-type ATPase superfamily [Micromonas pusilla CCMP1545]
C54102.	Os03g0694800 [Oryza sativa Japonica Group]
C52434.	Thioredoxin-like protein (ISS) [Ostreococcus tauri]
C45270.	SRK [Arabidopsis thaliana]
C59596.	NADP-Malate Dehydrogenase (NADP-MDH)[Arabidopsis thaliana]
C51803.	Ribosomal protein L7/L12 C-terminal domain containing protein [Solanum demissum]
C16050.	Aba-overly sensitive 1 [Arabidopsis lyrata subsp. lyrata]
C59286.	Heat shock protein HSP101 [Zea mays]
C58557.	Guanine nucleotide-exchange protein-like [Arabidopsis thaliana]
C11075.	Pentatricopeptide repeat-containing protein [Xeroaloysia ovatifolia]
C6527.	Katanin p80 subunit [Ectocarpus siliculosus]
C58175.	Aldehyde dehydrogenase, mitochondrial precursor [Phytophthora infestans T30-4]
C51000.	Lipoxygenase [Nicotiana attenuata]
C13317.	Minus agglutinin [Chlamydomonas incerta]
C55179.	Small subunit ribosomal protein [Abelia x grandiflora]
C9665.	26S protease regulatory subunit 7 [Phytophthora infestans T30-4]
C22412.	Predicted protein [Populus trichocarpa]
C52311.	T5E21.12 [Arabidopsis thaliana]
C15990.	OSJNBa0039C07.6 [Oryza sativa (japonica cultivar-group)]
C48896.	Zinc finger protein [Zea mays]
C40851.	RecName: Full=Long-chain-alcohol oxidase FAO1; AltName: Full=Long-chain fatty alcohol oxidase 1
C29688.	Os02g0745700 [Oryza sativa Japonica Group]
C40859.	Ubiquitin activating enzyme (ISS) [Ostreococcus tauri]
C14073.	DNA cross-link repair 1B-like protein [Oryza sativa Japonica Group]
C48519.	ATHRS1 (HISTIDYL-TRNA SYNTHETASE 1); histidine-tRNA ligase [Arabidopsis thaliana]
C3298.	LOC100285393 [Zea mays]
C48362.	At4g21380 [Arabidopsis thaliana]
C56949.	Pathogenesis-related protein 1-like protein [Volvox carteri f. nagariensis]
C57045.	AT5G23450 [Arabidopsis thaliana]
C31707.	Proline-glycine-tyrosine rich protein [Chlamydomonas reinhardtii]
C39372.	Microtubule-associated protein MAP65-1c [Nicotiana tabacum]
C53410.	Binding protein [Arabidopsis lyrata subsp. lyrata]
C53120.	Os07g0124600 [Oryza sativa Japonica Group]
C53901.	Anther-specific proline rich protein [Brassica juncea]
C4707.	Expressed protein [Oryza sativa (japonica cultivar-group)]
C54939.	XBAT32 [Arabidopsis lyrata subsp. lyrata]
C26805.	Basic pentacysteine 1 [Arabidopsis lyrata subsp. lyrata]
C10172.	MscS-Like mechanosensitive ion channel MSCL13 [Physcomitrella patens subsp. patens]
C14029.	UDP-3-O-[3-hydroxymyristoyl] GlcNAc deacetylase [Cyanidioschyzon merolae strain 10D]
C42428.	Triacylglycerol lipase [Arabidopsis thaliana]
C47831.	RAD23-like protein [Arabidopsis thaliana]
C601.	AT3g60900/T4C21_310 [Arabidopsis thaliana]
C53972.	Chloroplast SRP receptor [Chlamydomonas reinhardtii]
C17423.	Os05g0522500 [Oryza sativa Japonica Group]
C4861.	Dur3, urea high-affinity symporter (IC) [Ostreococcus tauri]
C16459.	Unnamed protein product [Vitis vinifera]
C57466.	ARF GAP-like zinc finger-containing protein ZIGA3 [Zea mays]
C13248.	F19K23.6 gene product [Arabidopsis thaliana]
C11002.	RecName: Full=Uncharacterized protein At1g51745
C51597.	Os01g0804400 [Oryza sativa Japonica Group]
C16296.	Proline-rich family protein [Arabidopsis thaliana]
C13629	Formin 2A [Physcomitrella patens]
C45251.	26S proteasome regulatory subunit 8 [Thalassiosira pseudonana CCMP1335]
C56914.	H0717B12.5 [Oryza sativa (indica cultivar-group)]
C29480.	Mpv17/PMP22 family protein, expressed [Oryza sativa (japonica cultivar-group)]
C59548.	Proteins containing Ca2+-binding EGF-like domains (ISS) [Ostreococcus tauri]
C49548.	Pentatricopeptide (PPR) repeat-containing protein [Arabidopsis thaliana]
C51324.	Phytochrome A1 apoprotein [Zea mays]
C38333.	Ethylene responsive element binding protein [Fagus sylvatica]
C57294.	Extensin precursor [Zea mays]
C3495.	Os12g0407100 [Oryza sativa Japonica Group]
C53510.	Gamma-secretase accessory subunit [Chlamydomonas reinhardtii]
C58668.	1-deoxy-D-xylulose-5-phosphate synthase [Taxus x media]
C36748.	Alcohol dehydrogenase [Prunus armeniaca]
C16027.	NAD+ synthase [Chlamydomonas reinhardtii]
C7655.	Extensin-like protein [Zea mays]
C53051.	Transcriptional coactivator-like protein [Chlamydomonas reinhardtii]
C11961.	Atnudt11 (Arabidopsis thaliana Nudix hydrolase homolog 11); hydrolase
C43431.	Os08g0566000 [Oryza sativa Japonica Group]
C9192.	SANT/MYB domain protein [Solanum lycopersicum]
C44210.	Glycosyl hydrolase family 85 protein [Arabidopsis lyrata subsp. lyrata]
C33105.	Putative retroelement pol polyprotein [Arabidopsis thaliana]
C48390.	ER-located HSP110/SSE-like protein [Chlamydomonas reinhardtii]
C58896.	Os06g0524400 [Oryza sativa Japonica Group]
C16758.	ATEXLB1 (ARABIDOPSIS THALIANA EXPANSIN-LIKE B1) [Arabidopsis thaliana]
C37256.	Late embryogenesis abundant protein D-34 [Zea mays]
C56291.	Os04g0606800 [Oryza sativa Japonica Group]
C25389.	Similar to latex allergen from Hevea brasiliensis [Arabidopsis thaliana]
C59358.	F-box domain containing protein [Zea mays]
C56378.	Stress-associated protein 12 [Solanum pennellii]
C57565.	Pathogenesis-related thaumatin family protein [Arabidopsis thaliana]
C57422.	Plus agglutinin [Chlamydomonas incerta]
C95701	Cycling Dof Factor [Oryza sativa Japonica Group]
C1289.	PGPS/D5 [Petunia x hybrida]
C47940.	Reticulon-like protein B21; Short=AtRTNLB21
C54549.	Zinc finger (C2H2 type) family protein [Arabidopsis thaliana]
C48167	BEL1-like HD transcription factor [Oryza sativa (japonica cultivar-group)]
C553.	OSIGBa0145M07.8 [Oryza sativa (indica cultivar-group)]
C59771.	Os08g0159000 [Oryza sativa Japonica Group]
C55303.	Glycosyl hydrolase family 17 protein [Arabidopsis lyrata subsp. lyrata]
C14440.	Pentatricopeptide (PPR) repeat-containing protein [Arabidopsis thaliana]
C44448.	Omega-6 fatty acid desaturase [Arachis hypogaea]
C18313.	Os01g0767700 [Oryza sativa Japonica Group]
C57783.	MAR-binding protein MFP1 [Arabidopsis thaliana]
C41738.	Glyceraldehyde-3-phosphate dehydrogenase [Porphyra yezoensis]
C9138.	PPR protein [Oryza sativa Indica Group]
C58494.	RecName: Full=Cytochrome P450 71A12
C2367.	Universal stress protein family protein [Zea mays]
C43764.	AT4g23490/F16G20_190 [Arabidopsis thaliana]
C58120.	STN1; nucleic acid binding [Arabidopsis thaliana]
C1555.	Cyclophilin-like protein [Arabidopsis thaliana]
C43970.	Galacturonosyltransferase GAUT12/13/14/15-like protein [Selaginella moellendorffii]
C18174.	Os08g0520500 [Oryza sativa Japonica Group]
C3517.	Pyruvate kinase isozyme A, chloroplastic; Flags: Precursor
C58604.	Probable protein phosphatase 2C 45; Short=OsPP2C45
C6735.	Mg-chelatase subunit (ISS) [Ostreococcus tauri]
C59451.	Minichromosome maintenance protein [Zea mays]
C5321.	BE599243-like protein [Sorghum bicolor]
C22645	ADP/ATP translocator-like[Arabidopsis thaliana]
C53256.	Unnamed protein product [Blastocystis hominis]
C53416.	Aspartyl transcarbamylase [Citrus unshiu]
C59398.	Sucrose synthase [Bambusa oldhamii]
C54399.	Cation efflux family protein [Arabidopsis lyrata subsp. lyrata]
C57963.	Nitrite reductase [Phaseolus vulgaris]
C30102.	Phenylalanine ammonia lyase [Musa acuminata AAA Group]
C44999.	Nam-like protein [Camellia sinensis]
C24678.	AT5G27830 [Arabidopsis thaliana]
C57168.	Os04g0645100 [Oryza sativa Japonica Group]
C39304.	Ferrochelatase [Arabidopsis thaliana]
C41535.	AtMYB32 [Arabidopsis lyrata subsp. lyrata]
C44353.	Ketol-acid reductoisomerase [Oxyrrhis marina]
C40332.	AT5g16110 [Arabidopsis thaliana]
C9425.	Os02g0186500 [Oryza sativa Japonica Group]
C55570.	Cytochrome P450 NADPH-reductase [Petunia x hybrida]
C19270.	Aconitate hydratase, cytoplasmic / citrate hydro-lyase / aconitase (ACO) [Arabidopsis thaliana]
C47655.	Proline rich protein [Santalum album]
C35154.	Similar to mitogen-activated protein kinases [Oryza sativa]
C13935.	Flavin-containing monooxygenase family protein [Arabidopsis lyrata subsp. lyrata]
C55252.	RecName: Full=Ras-related protein RHN1
C45586.	Protein-O-fucosyltransferase 1 [Zea mays]
C53480.	Ethylene responsive transcription factor 2b [Prunus salicina]
C6907.	Protein kinase family protein [Musa balbisiana]
C55562.	Predicted protein [Populus trichocarpa]
C57652.	Cyclin-dependent kinase B [Scutellaria baicalensis]
C38137.	Calcium-binding protein [Brassica napus]
C39141.	Pherophorin-C5 protein precursor [Chlamydomonas reinhardtii]
C54798.	Ring canal kelch [Zea mays]
C50821.	Chloroplast thioredoxin M-type [Arachis hypogaea]
C55731.	RecName: Full=Putative membrane protein ycf1; Short=RF1
C18665.	G protein beta subunit 2 [Solanum tuberosum]
C26036.	Cold acclimation protein COR413-TM1 [Cryptomeria japonica]
C20733.	Cinnamate 4-hydroxylase [Populus trichocarpa x Populus deltoides]
C25130.	Vacuolar H+-PPase [Malus x domestica]
C46226.	Os03g0117800 [Oryza sativa Japonica Group]
C5334.	Cysteine proteinase Cathepsin F (ISS) [Ostreococcus tauri]
C48129.	Plastid ATP/ADP-transporter [Populus trichocarpa]
C56048.	NADP dependent sorbitol 6-phosphate dehydrogenase [Sorbus aucuparia]
C44465.	Os07g0211200 [Oryza sativa Japonica Group]
C52542.	Beta-galactosidase [Pyrus communis]
C45401.	Aspartic proteinase nepenthesin-1 precursor [Jatropha curcas]
C54823.	Membrane bound O-acyl transferase-like protein [Chlamydomonas reinhardtii]
C575.	Os07g0564000 [Oryza sativa Japonica Group]
C26266.	AT-HSP17.6A [Arabidopsis lyrata subsp. lyrata]
C59151.	CAC2; acetyl-CoA carboxylase/ biotin carboxylase [Arabidopsis thaliana]
C59491.	Interferon-related developmental regulator family protein [Chlamydomonas reinhardtii]
C56561.	AMP deaminase [Oryza sativa Japonica Group]
C44359.	Actin-2 [Zea mays]
C59412.	Hypothetical protein [Arabidopsis thaliana]
C55802.	Os08g0309300 [Oryza sativa Japonica Group]
C49356.	At3g15040 [Arabidopsis thaliana]
C54560.	Serine/threonine-specific protein phosphatase and bis(5-nucleosyl)-tetraphosphatase [Medicago truncatula]
C554.	Os01g0738600 [Oryza sativa Japonica Group]
C3639.	Glucosyltransferase-like protein [Arabidopsis thaliana]
C5817.	Anther-specific proline-rich protein APG [Zea mays]
C18328.	H0818E11.1 [Oryza sativa (indica cultivar-group)]
C16275.	DEAD/DEAH-box helicase [Chlamydomonas reinhardtii]
C52751.	Sigma1 subunit of AP-1 complex of clathrin-coated vesicles [Botryococcus braunii]
C52765.	Abscisic insensitive 1B [Populus tremula]
C27101.	Beta 1,3 glucanase [Zea mays subsp. parviglumis]
C58979.	Endo-1,3-beta-glucosidase [Phaeodactylum tricornutum CCAP 1055/1]
C14953.	Os07g0565700 [Oryza sativa Japonica Group]
C58066.	26S proteasome regulatory subunit [Arabidopsis thaliana]
C18508.	Similarities to vacuolar protein sorting-associated protein [Ectocarpus siliculosus]
C55299.	Protein kinase family protein [Arabidopsis thaliana]
C55581.	Os07g0666900 [Oryza sativa Japonica Group]
C48854.	Os06g0103600 [Oryza sativa Japonica Group]
C55258.	Protein T6D22.10 (ISS) [Ostreococcus tauri]
C11618.	Binding protein [Arabidopsis lyrata subsp. lyrata]
C18104.	Os02g0654400 [Oryza sativa Japonica Group]
C17775.	Ran GTPase-activating protein (ISS) [Ostreococcus tauri]
C42151.	TPA: class III peroxidase 12 precursor [Oryza sativa (japonica cultivar-group)]
C56345.	SAD1p [Chlamydomonas reinhardtii]
C52856.	Serine palmitoyltransferase 2 [Zea mays]
C280.	AGL6 [Cymbidium faberi]
C58044.	Ornithine transaminase [Volvox carteri f. nagariensis]
C5536.	EDA6 (EMBRYO SAC DEVELOPMENT ARREST 6) [Arabidopsis thaliana]
C25392.	RNA helicase [Thalassiosira pseudonana CCMP1335]
C15270.	Os05g0169400 [Oryza sativa Japonica Group]
C54573.	Similar to nucleolin protein [Arabidopsis thaliana]
C34516.	Putative glycine-rich cell wall structural protein 1; Flags: Precursor
C45477.	Acyl-activating enzyme 7 [Arabidopsis lyrata subsp. lyrata]
C53021.	Gtk16 protein [Oryza sativa Indica Group]
C57639.	ZYP1a [Arabidopsis thaliana]
C12537.	RNA methyltransferase [Micromonas pusilla CCMP1545]
C51477.	Pathogenesis-related protein 1-like protein [Volvox carteri f. nagariensis]
C14012.	6-phosphogluconate dehydrogenase NAD-binding domain-containing protein [Arabidopsis lyrata subsp. lyrata]
C13332.	ELP1 (EDM2-LIKE PROTEIN1); protein binding / zinc ion binding [Arabidopsis thaliana]
C694.	Os05g0208000 [Oryza sativa Japonica Group]
C46323.	Forkhead-associated domain-containing protein / FHA domain-containing protein [Arabidopsis thaliana]
C59797.	Os03g0815700 [Oryza sativa Japonica Group]
C10255.	Scpl49 (serine carboxypeptidase-like 49); serine-type carboxypeptidase [Arabidopsis thaliana]
C10494.	WD-40 repeat protein [Arabidopsis thaliana]
C52052.	DEAD-box ATP-dependent RNA helicase 39
C37987.	Ribosomal protein S7 [Ipomoea purpurea]
C42771.	Ethylene-responsive factor-like protein 1 [Zea mays]
C15050.	Kinesin light chain-related [Arabidopsis thaliana]
C53015.	Nucleic acid binding protein [Zea mays]
C49751.	Gdp dissociation inhibitor family protein [Arabidopsis lyrata subsp. lyrata]
C38231.	Curculin-like (mannose-binding) lectin family protein [Arabidopsis thaliana]
C36597.	Tic22-like protein [Arabidopsis thaliana]
C39873.	Os08g0475000 [Oryza sativa Japonica Group]
C6133.	Zinc finger-homeodomain protein 1 [Acorus americanus]
C53611.	Conserved hypothetical protein [Ricinus communis]
C36987.	30S ribosomal protein S2 [Typhonium diversifolium]
C55793.	Single-stranded DNA binding protein [Arabidopsis lyrata subsp. lyrata]
C42989.	Ketol-acid reductoisomerase [Oxyrrhis marina]
C57214.	RecName: Full=MAR-binding filament-like protein 1
C43908.	CDT1a protein [Zea mays]
C14504.	ELF3 homologue [Lemna gibba]
C49303.	Phenylalanine ammonia-lyase [Prunus cerasifera x Prunus munsoniana]
C22101.	60S ribosomal protein L31 (RPL31A) [Arabidopsis thaliana]
C46192.	At1g52320/F19K6_7 [Arabidopsis thaliana]
C51688.	U1 snRNP-interacting 70 kDa protein [Triticum aestivum]
C44141.	Protein phosphatase 2C-like [Medicago truncatula]
C3283.	RecName: Full=Monodehydroascorbate reductase; Short=MDAR; AltName: Full=Ascorbate free radical reductase; Short=AFR reductase
C21851.	PREDICTED: similar to glutathione S-transferase [Vitis vinifera]
C51960.	Lactoylglutathione lyase [Zea mays]
C17252.	Rc protein [Oryza rufipogon]
C39314.	C2; Peptidase, cysteine peptidase active site [Medicago truncatula]
C56696.	SAP domain-containing protein [Arabidopsis thaliana]
C19275.	Hypothetical protein SORBIDRAFT_02g024390 [Sorghum bicolor]
C51443.	Os01g0641700 [Oryza sativa Japonica Group]
C6723.	Hydrolase/ protein serine/threonine phosphatase [Arabidopsis thaliana]
C34812.	Resistance protein XiR1.1 [Vitis arizonica]
C52644.	Glycosyl hydrolase family 3 protein [Arabidopsis lyrata subsp. lyrata]
C57099.	Adenylate kinase [Karlodinium micrum]
C53818.	T10M13.13 [Arabidopsis thaliana]
C52146.	Os06g0483900 [Oryza sativa Japonica Group]
C16840.	Ceramide kinase-related [Arabidopsis thaliana]
C48049.	PAE1; endopeptidase/ peptidase/ threonine-type endopeptidase [Arabidopsis thaliana]
C56340.	Metalloproteinase, extracellular matrix glycoprotein VMP22 [Volvox carteri f. nagariensis]
C15459.	ASA1 (ANTHRANILATE SYNTHASE ALPHA SUBUNIT 1); anthranilate synthase [Arabidopsis thaliana]
C72.	Aquaporin [Saccharum officinarum]
C58284.	Mannitol transporter [Apium graveolens var. dulce]
C52347.	Peroxisomal bifunctional enzyme [Phaeodactylum tricornutum CCAP 1055/1]
C53307.	ATCNGC10 [Arabidopsis lyrata subsp. lyrata]
C49222.	Nbs-lrr resistance protein [Populus trichocarpa]
C50887.	KDEL receptor B [Chlamydomonas reinhardtii]
C44207.	Os11g0569600 [Oryza sativa Japonica Group]
C47934.	Caffeoyl-CoA 3-O-methyltransferase [Brassica rapa subsp. pekinensis]
C5420.	Selenium-binding protein-like [Zea mays]
C53823.	At1g04290-like protein [Arabidopsis lyrata]
C37897.	Unnamed protein product [Vitis vinifera]
C22710.	Os10g0407200 [Oryza sativa Japonica Group]
C31185.	Mitogen activated protein kinase 20-4 [Oryza sativa Indica Group]
C2974.	S-domain receptor-like protein kinase [Oryza alta]
C15297.	Minus agglutinin [Chlamydomonas incerta]
C48154.	RecName: Full=Vegetative cell wall protein gp1; AltName: Full=Hydroxyproline-rich glycoprotein 1; Flags: Precursor
C49358.	ATDGK2 (Diacylglycerol kinase 2); diacylglycerol kinase [Arabidopsis thaliana]
C53624.	Zinc ion binding [Arabidopsis thaliana]
C20616.	Expansin 1 [Mangifera indica]
C51797.	Starch branching enzyme-I [Triticum aestivum]
C44473.	Beta-transducin family (WD-40 repeat) protein (ISS) [Ostreococcus tauri]
C52738.	Expressed protein [Arabidopsis lyrata subsp. lyrata]
C35300.	Kinase/lysine decarboxylase [Micromonas sp. RCC299]
C18417.	Hypothetical protein VOLCADRAFT_98215 [Volvox carteri f. nagariensis]
C40668.	WD40 repeat-containing protein (ISS) [Ostreococcus tauri]
C56712.	RecName: Full=Proteasome subunit alpha type-4; AltName: Full=20S proteasome alpha subunit C; AltName: Full=20S proteasome subunit alpha-3
C52530.	Serine carboxypeptidase-like enzyme [Selaginella moellendorffii]
C39691.	LOC100282160 [Zea mays]
C8546.	Cellulose synthase 7.1 catalytic subunit [Brassica napus]
C49390.	Pyruvate decarboxylase [Prunus armeniaca]
C56200.	Per1-like family protein [Micromonas sp. RCC299]
C17231.	Acetylglutamate kinase-like protein [Oryza sativa]
C55262.	Delta-3,5-delta-2,4-dienoyl-CoA isomerase [Phaeodactylum tricornutum CCAP 1055/1]
C59812.	Mcak-like kinesin-like protein [Phaeodactylum tricornutum CCAP 1055/1]
C38408.	Os07g0203700 [Oryza sativa Japonica Group]
C52767.	Copper-binding family protein [Arabidopsis thaliana]
C48766.	LHY protein [Zea mays]
C27836.	Leucine Rich Repeat family protein [Oryza sativa (japonica cultivar-group)]
C52310.	Zinc finger C-x8-C-x5-C-x3-H type family protein, expressed [Oryza sativa (japonica cultivar-group)]
C44503.	Os07g0175200 [Oryza sativa Japonica Group]
C29989.	Meiotic cell division protein Pelota/DOM34 (ISS) [Ostreococcus tauri]
C348.	RNA recognition motif (RRM)-containing protein [Arabidopsis thaliana]
C59521.	Agenet domain-containing protein [Arabidopsis lyrata subsp. lyrata]
C18924.	SUR1 [Brassica rapa subsp. rapa]
C57324.	RNA-binding region RNP-1 (RNA recognition motif) [Medicago truncatula]
C49546.	Os10g0484700 [Oryza sativa Japonica Group]
C44460.	Potassium transporter 2 [Zea mays]
C51807.	Protease [Thalassiosira pseudonana CCMP1335]
C57405.	KH domain-containing protein [Arabidopsis lyrata subsp. lyrata]
C43983.	Emb1579 (embryo defective 1579); binding / calcium ion binding [Arabidopsis thaliana]
C46093.	Aspartic proteinase 1 [Nepenthes alata]
C49443.	Ran-binding protein 1 domain-containing protein / RanBP1 domain-containing protein [Arabidopsis thaliana]
C43487.	H1005F08.3 [Oryza sativa (indica cultivar-group)]
C5268.	Caffeoyl-CoA O-methyltransferase [Chamaecyparis obtusa var. formosana]
C55082.	Os08g0384500 [Oryza sativa Japonica Group]
C3802.	Per1-like protein-related [Arabidopsis thaliana]
C55543.	NADPH oxidase [Nicotiana tabacum]
C37737.	LOC100286139 [Zea mays]
C51739.	Os01g0351100 [Oryza sativa Japonica Group]
C32711.	2,4-dienoyl-CoA reductase [Jatropha curcas]
C54333.	Os10g0515900 [Oryza sativa Japonica Group]
C51879.	RecName: Full=Mannitol dehydrogenase; AltName: Full=NAD-dependent mannitol dehydrogenase
C961.	Cytochrome P450 protein [Vanda hybrid cultivar]
C31.	OSJNBa0024J22.12 [Oryza sativa (japonica cultivar-group)]
C43947.	Beta 1,3 glucanase [Zea mays subsp. parviglumis]
C45017.	Osmotin-like protein [Quercus suber]
C14715.	Early nodulin 93 [Zea mays]
C18127.	Peptidoglycan-binding LysM domain-containing protein [Arabidopsis thaliana]
C16673.	Os09g0466800 [Oryza sativa Japonica Group]
C17266.	Pollen allergen [Pinus radiata]
C12413.	Oleate desaturase [Caragana korshinskii var. intermedia]
C14837.	A37; protein heterodimerization [Arabidopsis thaliana]
C41715.	Beta-D-glucan exohydrolase [Nicotiana tabacum]
C53275.	Receptor-like kinase [Zea mays]
C2649.	Stearoyl-acyl carrier protein desaturase [Linum usitatissimum]
C32417.	Pherophorin-V1 protein precursor [Volvox carteri f. nagariensis]
C54905.	ATOEP16-4; P-P-bond-hydrolysis-driven protein transmembrane transporter/ protein transporter [Arabidopsis thaliana]
C50771.	Os07g0604700 [Oryza sativa Japonica Group]
C1009.	Sucrose transporter [Solanum lycopersicum]
C52687.	Cystatin8 [Zea mays]
C18561.	Senescence-associated protein SAG102 [Arabidopsis thaliana]
C10196.	Kunitz trypsin inhibitor 4 [Populus balsamifera]
C51935.	Cystatin-like protein [Citrus x paradisi]
C399.	Isoflavonoid malonyl transferase 1 [Medicago truncatula]
C1838.	Os05g0198000 [Oryza sativa Japonica Group]
C48504.	Sulfite oxidase [Hibiscus cannabinus]
C40118.	Os10g0452300 [Oryza sativa Japonica Group]
C55174.	Short chain dehydrogenase [Solanum tuberosum]
C52715.	Extensin [Volvox carteri]
C51801.	Multidrug resistance protein ABC transporter family [Populus trichocarpa]
C14960.	Branched-chain amino acid aminotransferase [Hordeum vulgare subsp. vulgare]
C39438.	Copalyldiphosphate synthase No1 [Lactuca sativa]
C55394.	Glutathione peroxidase [Helianthus annuus]
C57732.	Transferase, transferring glycosyl groups [Zea mays]
C58848.	Alpha-amylase [Solanum tuberosum]
C504.	7-keto-8-aminopelargonic acid synthase [Chlamydomonas reinhardtii]
C18024.	Zinc finger family protein [Arabidopsis lyrata subsp. lyrata]
C49183.	GDSL-motif lipase/hydrolase family protein [Arabidopsis lyrata subsp. lyrata]
C41647.	Os02g0466400 [Oryza sativa Japonica Group]
C44418.	2-oxoglutarate-iron(II)-dependent oxygenase [Selaginella moellendorffii]
C55215.	Truncated bell-like homeodomain protein [Hordeum vulgare]
C11013.	70 kDa heat shock protein [Triticum aestivum]
C4851.	Alcohol dehydrogenase [Oryza rufipogon]
C56144.	Senescence-associated protein-related [Arabidopsis thaliana]
C14929.	Leucine-rich repeat family protein [Arabidopsis lyrata subsp. lyrata]
C56474.	Os05g0582000 [Oryza sativa Japonica Group]
C17520.	RecName: Full=Pleiotropic drug resistance protein 1; AltName: Full=NtPDR1
C44507.	Catalase [Raphanus sativus]
C2111.	AAE5 (ACYL ACTIVATING ENZYME 5); catalytic [Arabidopsis thaliana]
C8758.	Nodule-enhanced protein phosphatase type 2C [Lotus japonicus]
C17201.	Serine palmitoyltransferase long chain base subunit [Brassica rapa subsp. chinensis]
C59100.	ATP sulfurylase [Brassica juncea]
C51463.	Truncated bell-like homeodomain protein [Hordeum vulgare]
C29557.	Phenylalanine ammonia-lyase [Brassica napus]
C43311.	Alpha-DOX2 [Solanum lycopersicum]
C54208.	Protein phosphatase 2C [Zea mays]
C32167.	F14N23.2 [Arabidopsis thaliana]
C12912.	DNA-dependent RNA polymerase II largest subunit [Glaucocystis nostochinearum]
C53601.	Glycolate oxidase [Arabidopsis thaliana]
C59411.	Alanine aminotransferase [Micromonas sp. RCC299]
C57818.	OSJNBa0086O06.1 [Oryza sativa (japonica cultivar-group)]
C18355.	ERF2 transcription factor [Brassica napus]
C4551.	Os02g0819900 [Oryza sativa Japonica Group]
C58101.	Sugar transporter [Citrus unshiu]
C123.	JA-domain [Ipomoea batatas]
C56767.	Lectin protein kinase family protein [Arabidopsis lyrata subsp. lyrata]
C46607.	L-asparaginase / L-asparagine amidohydrolase [Arabidopsis thaliana]
C20630.	Synthase of glutamate synthase [Phaeodactylum tricornutum CCAP 1055/1]
C58603.	Anac094 (Arabidopsis NAC domain containing protein 94); transcription factor [Arabidopsis thaliana]
C4412.	RING-H2 finger protein ATL1R [Zea mays]
C51479.	Nitrate reductase [Chlorella vulgaris]
C16412.	SNF2 super family [Micromonas sp. RCC299]
C52497.	Hypothetical protein ARALYDRAFT_483803 [Arabidopsis lyrata subsp. lyrata]
C2702.	Chloroplast glyceraldehyde-3-phosphate dehydrogenase [Marchantia polymorpha]
C55907.	Drug/Metabolite transporter superfamily [Micromonas sp. RCC299]
C58697.	Heme oxygenase [Ceratodon purpureus]
C54339.	Plus agglutinin [Chlamydomonas incerta]
C9043.	Os07g0497400 [Oryza sativa Japonica Group]
C7664.	Protein phpsphatase 2C (PP2C) [Fagus sylvatica]
C50234.	OJ991113_30.4 [Oryza sativa (japonica cultivar-group)]
C16643.	AT5g44290/K9L2_5 [Arabidopsis thaliana]
C50016.	Homeodomain-leucine zipper trancription factor HB-3 [Picea abies]
C53128.	1-cys peroxiredoxin 1 [Diospyros kaki]
C57588.	Predicted membrane protein, contains two CBS domains (ISS) [Ostreococcus tauri]
C39998.	F15H18.17 [Arabidopsis thaliana]
C18272.	Embryo-abundant protein EMB-like [Oryza sativa Japonica Group]
C54406.	Os03g0593600 [Oryza sativa Japonica Group]
C55122.	2-oxoacid-dependent dioxygenase [Selaginella moellendorffii]
C56736.	1-aminocyclopropane-1-carboxylate synthase [Oryza sativa Indica Group]
C7645.	AM19-5p [Malus floribunda]
C43978.	Glucosyltransferase-9 [Vigna angularis]
C17803.	Hydrolase, alpha/beta fold family protein [Arabidopsis lyrata subsp. lyrata]
C45621.	Os01g0899700 [Oryza sativa Japonica Group]
C50714.	Os03g0215900 [Oryza sativa Japonica Group]
C54079.	SAUR family protein [Populus trichocarpa]
C57916.	Os09g0555800 [Oryza sativa Japonica Group]
C15492.	Os06g0114700 [Oryza sativa Japonica Group]
C54886.	Phospholipase C [Vigna radiata]
C16768.	COG1485: Predicted ATPase (ISS) [Ostreococcus tauri]
C40241.	Carboxylic ester hydrolase [Arabidopsis lyrata subsp. lyrata]
C58700.	RecName: Full=Uncharacterized protein At5g49945; Flags: Precursor
C59043.	Cytochrome P450 [Populus trichocarpa]
C2022.	Os02g0650500 [Oryza sativa Japonica Group]
C56627.	Delta3,5-delta2,4-dienoyl-CoA isomerase [Zea mays]
C48776.	C2 domain-containing protein [Brassica rapa]
C54727.	Pyruvate dehydrogenase [Citrus x paradisi]
C16370.	At3g02800 [Arabidopsis thaliana]
C15742.	Os04g0686700 [Oryza sativa Japonica Group]
C15274.	ATP sulfurylase precursor [Arabidopsis thaliana]
C55055.	P-hydroxyphenylpyruvate dioxigenase (ISS) [Ostreococcus tauri]
C4384.	Os04g0585900 [Oryza sativa Japonica Group]
C14070.	Os01g0935600 [Oryza sativa Japonica Group]
C57910.	Atrboh F [Arabidopsis thaliana]
C29085.	Alpha-1,4-glucan phosphorylase L isozyme [Zea mays]
C49872.	Os03g0564600 [Oryza sativa Japonica Group]
C6804.	PREDICTED: hypothetical protein [Vitis vinifera]
C17098.	F15H18.19 [Arabidopsis thaliana]
C324.	Selenium-binding protein [Hyacinthus orientalis]
C53521.	Tau class glutathione transferase GSTU3 [Populus trichocarpa]
C114.	RecName: Full=UPF0497 membrane protein 6
C57032.	Splicing factor SR1E [Arabidopsis thaliana]
C53013.	Os05g0435400 [Oryza sativa Japonica Group]
C10031.	RecName: Full=Lysine histidine transporter-like 3
C12236.	Expressed protein [Oryza sativa (japonica cultivar-group)]
C57907.	RecName: Full=Alpha-1,4 glucan phosphorylase L isozyme, chloroplastic/amyloplastic; AltName: Full=Starch phosphorylase L; Flags: Precursor
C47221.	Soluble starch synthase I [Sorghum bicolor]
C56127.	Xylosyltransferase-like protein [Selaginella moellendorffii]
C59414.	Catalytic/ pyridoxal phosphate binding [Arabidopsis thaliana]
C8856.	PGPS/D8 [Petunia x hybrida]
C41293.	Os02g0557700 [Oryza sativa Japonica Group]
C44165.	Sinapoylglucose:choline sinapoyltransferase [Brassica napus var. napus]
C40811.	Fringe-related protein [Arabidopsis thaliana]
C48199.	Beta-cyanoalinine synthase [Fagus sylvatica]
C10027.	Cystatin [Coix lacryma-jobi]
C52983.	Os02g0191800 [Oryza sativa Japonica Group]
C46228.	At1g10040 [Arabidopsis thaliana]
C16656.	Os02g0704600 [Oryza sativa Japonica Group]
C16948.	Conserved hypothetical protein [Ricinus communis]
C42346.	Desiccation protective protein LEA5 [Glycine max]
C55726.	Os05g0512400 [Oryza sativa Japonica Group]
C18369.	AT3G13380 [Arabidopsis thaliana]
C12829.	Fibrocystin-L-like protein [Chlamydomonas reinhardtii]
C45100.	MAP kinase [Arabidopsis thaliana]
C53064.	Unknown protein [Oryza sativa Japonica Group]
C57177.	Mono-or diacylglycerol acyltransferase (ISS) [Ostreococcus tauri]
C15284.	Hydrolase, acting on ester bonds / lipase/ structural constituent of cell wall [Arabidopsis thaliana]
C56172.	Os03g0300000 [Oryza sativa Japonica Group]
C5159.	Hypothetical protein SORBIDRAFT_07g021550 [Sorghum bicolor]
C50829.	F18O14.16 [Arabidopsis thaliana]
C4685.	Strictosidine synthase [Zea mays]
C33647.	Gamma interferon responsive lysosomal thiol reductase family protein / GILT family protein [Arabidopsis thaliana]
C55751.	Thioesterase family protein [Arabidopsis thaliana]
C57260.	LYK2 [Glycine max]
C10007.	At3g50100 [Arabidopsis lyrata subsp. lyrata]
C50721.	Os02g0557000 [Oryza sativa Japonica Group]
C38111.	RIE1 (RING-FINGER PROTEIN FOR EMBRYOGENESIS); protein binding / zinc ion binding [Arabidopsis thaliana]
C50420.	Os05g0339200 [Oryza sativa Japonica Group]
C55526.	Ferredoxin-NADP reductase (ISS) [Ostreococcus tauri]
C55162.	Os09g0508900 [Oryza sativa Japonica Group]
C57369.	Os01g0658900 [Oryza sativa Japonica Group]
C16890.	EST gb|T42265 comes from this gene [Arabidopsis thaliana]
C17804.	Metal transporter protein [Brassica juncea]
C45377.	NLP1 (NITRILASE-LIKE PROTEIN 1); N-carbamoylputrescine amidase/ hydrolase, acting on carbon-nitrogen (but not peptide) bonds [Arabidopsis thaliana]
C55961.	Gi|116060585|emb|CAL55921.1|/2e-35/Predicted N6-DNA-methyltransferase (ISS) [Ostreococcus tauri]
C32703.	Ubiquitin conjugating enzyme [Cicer arietinum]
C47746.	Xyloglucan-specific endoglucanase inhibitor protein [Capsicum annuum]
C47280.	At3g13062 [Arabidopsis thaliana]
C58560.	Gibberellin 3-oxidase [Allium fistulosum]
C13970.	P23 co-chaperone of HSP90 system [Chlamydomonas reinhardtii]
C55988.	Os01g0962700 [Oryza sativa Japonica Group]
C56852.	Os12g0120400 [Oryza sativa Japonica Group]
C12106.	CYP707A2 [Arabidopsis lyrata subsp. lyrata]
C54181.	Os06g0625000 [Oryza sativa Japonica Group]
C16767.	Beta-ocimene synthase [Phaseolus lunatus]
C4989.	Expressed protein [Arabidopsis lyrata subsp. lyrata]
C18241.	Conserved alpha-helical protein (ISS) [Ostreococcus tauri]
C40511.	Hypoxia induced protein conserved region containing protein [Zea mays]
C52875.	Os09g0572500 [Oryza sativa Japonica Group]
C50818.	Os03g0856100 [Oryza sativa Japonica Group]
C58524.	Acetohydroxyacid synthase large subunit [Heterosigma akashiwo]
C58661.	CHY1 (BETA-HYDROXYISOBUTYRYL-COA HYDROLASE 1); 3-hydroxyisobutyryl-CoA hydrolase [Arabidopsis thaliana]
C546.	Transcription initiation factor IIB [Guillardia theta]
C50950.	Receptor-like protein kinase ARK1 [Oryza sativa]
C54036.	Glycine-rich RNA-binding protein 2 [Zea mays]
C15066.	CIPK9 (CBL-INTERACTING PROTEIN KINASE 9); ATP binding / kinase/ protein kinase/ protein serine/threonine kinase [Arabidopsis thaliana]
C8308.	At4g36060-like protein [Arabidopsis lyrata subsp. petraea]
C57662.	Ribosomal protein L15 family protein [Arabidopsis lyrata subsp. lyrata]
C14231.	Os06g0710700 [Oryza sativa Japonica Group]
C55580.	Universal stress protein family protein [Arabidopsis lyrata subsp. lyrata]
C13429.	Sorting nexin 1 (ISS) [Ostreococcus tauri]
C21724.	Beta-1,3-glucanase [Elaeis guineensis]
C26331.	Os01g0120400 [Oryza sativa Japonica Group]
C31553.	Lectin protein kinase family protein [Arabidopsis thaliana]
C16833.	AT4g10280/F24G24_80 [Arabidopsis thaliana]
C11205.	Receptor serine/threonine kinase-like protein [Arabidopsis thaliana]
C51774.	Hypothetical protein PhapfoPp054 [Phalaenopsis aphrodite subsp. formosana]
C58731.	Histidine biosynthesis bifunctional protein HisIE [Paulinella chromatophora]
C26577.	PREDICTED: hypothetical protein [Vitis vinifera]
C16759.	Glycine-rich cell wall structural protein 2 [Zea mays]
C56255.	Expressed protein [Oryza sativa (japonica cultivar-group)]
C57146.	S-locus receptor kinase (kinase domain) [Brassica rapa]
C16655.	LOC100282307 [Zea mays]
C4893.	AT5g65380/MNA5_11 [Arabidopsis thaliana]
C11600.	COP1 regulatory protein [Pisum sativum]
C57067.	NAC domain protein, IPR003441 [Populus trichocarpa]
C55799.	Os02g0585200 [Oryza sativa Japonica Group]
C56303.	Glucose-6-phosphate 1-dehydrogenase, cytoplasmic isoform [Zea mays]
C11585.	Adenylate kinase family protein [Ectocarpus siliculosus]
C17020.	Os01g0229700 [Oryza sativa Japonica Group]
C15819.	NAM-like protein [Prunus persica]
C37297.	YrdC family protein [Arabidopsis lyrata subsp. lyrata]
C51603.	Probable cell surface glycoprotein [Phaeodactylum tricornutum CCAP 1055/1]
C49386.	Zinc finger family protein [Arabidopsis lyrata subsp. lyrata]
C35091.	RWP-RK domain-containing protein [Arabidopsis thaliana]
C58266.	2-oxoglutarate-dependent dioxygenase [Solanum lycopersicum]
C40359.	Methyltransferase [Arabidopsis thaliana]
C57501.	Os02g0735700 [Oryza sativa Japonica Group]
C52483.	Aldehyde reductase [Thalassiosira pseudonana CCMP1335]
C57959.	Os08g0326600 [Oryza sativa Japonica Group]
C52529.	F-box family protein [Populus trichocarpa]
C59410.	Ribulose-1,5-bisphosphate carboxylase/oxygenase large subunit [Calopsis burchellii]
C50560.	Glutamine-fructose-6-phosphate transaminase 2 [Arabidopsis thaliana]
C47352.	Vegetative cell wall protein gp1 [Chlamydomonas reinhardtii]
C38840.	Os12g0170500 [Oryza sativa Japonica Group]
C18298.	Silaffin precursor [Thalassiosira pseudonana]
C1557.	TRNA pseudouridine synthase family protein, expressed [Oryza sativa (japonica cultivar-group)]
C15741.	Auxin-responsive family protein [Arabidopsis lyrata subsp. lyrata]
C51892.	ADP-glucose pyrophosphorylase large subunit [Oncidium Goldiana]
C12108.	ADP-RIBOSYLATION FACTOR-like protein [Arabidopsis thaliana]
C59154.	Contains similarity to an acyl-coenzyme A oxidase I precursor from Candida tropicalis gb|M12161 [Arabidopsis thaliana]
C6601.	Polyphenol oxidase 2 [Fragaria pentaphylla]
C18320.	RecName: Full=Putative NAC domain-containing protein 94; Short=ANAC094
C53560.	Microtubule associated protein [Cicer arietinum]
C13639.	Signal recognition particle 54kDa subunit (ISS) [Ostreococcus tauri]
C18723.	RING-H2 finger protein ATL1R [Zea mays]
C14939.	Kinase [Arabidopsis thaliana]
C37228.	Ribulose 1,5-bisphosphate carboxylase/oxygenase small subunit [Mesembryanthemum crystallinum]
C17905.	ATPase, coupled to transmembrane movement of ions, phosphorylative mechanism [Arabidopsis thaliana]
C7601.	Emb2421 (embryo defective 2421); monooxygenase/ oxidoreductase [Arabidopsis thaliana]
C57441.	Monooxygenase [Arabidopsis thaliana]
C53788.	F1L3.19 [Arabidopsis thaliana]
C52417.	RecName: Full=Peroxidase 47; Short=Atperox P47; AltName: Full=ATP32; Flags: Precursor
C42577.	Putatative protein [Arabidopsis thaliana]
C18200.	Regulatory protein NPR1-like; transcription factor inhibitor I kappa B-like [Arabidopsis thaliana]
C37399.	OSJNBa0044M19.6 [Oryza sativa (japonica cultivar-group)]
C58205.	Ankyrin repeat protein (ISS) [Ostreococcus tauri]
C46886.	RecName: Full=Splicing factor U2af large subunit B; AltName: Full=U2 small nuclear ribonucleoprotein auxiliary factor large subunit B; Short=U2 snRNP auxiliary factor large subunit B; AltName: Full=U2 auxiliary factor 65 kDa subunit B
C55161.	OSJNBa0027P08.15 [Oryza sativa (japonica cultivar-group)]
C58620.	Os01g0271000 [Oryza sativa Japonica Group]
C36044.	SCL21 (SCARECROW-LIKE 21); transcription factor [Arabidopsis thaliana]
C56775.	ORF232 [Cyanidioschyzon merolae strain 10D]
C7663.	3-methylcrotonyl-CoA carboxylase [Solanum cochoae]
C52892.	IAA-amino acid hydrolase [Populus tomentosa]
C7358.	At4g27620 [Arabidopsis thaliana]
C52020.	Tumor-related protein-like (ISS) [Ostreococcus tauri]
C58862.	Myosin class II heavy chain (ISS) [Ostreococcus tauri]
C13510.	Chloroplast serine acetyltransferase [Thlaspi goesingense]
C45085.	Fkbp-type peptidyl-prolyl cis-trans isomerase [Micromonas sp. RCC299]
C43626.	Hsc70-interacting protein [Rattus norvegicus]
C49682.	Allene oxide synthase [Solanum lycopersicum]
C38502.	P450 monooxygenase [Artemisia annua]
C29.	B-lectin receptor kinase [Oryza sativa Indica Group]
C2905.	U1 small nuclear ribonucleoprotein [Micromonas pusilla CCMP1545]
C2393.	Zinc finger family protein [Arabidopsis lyrata subsp. lyrata]
C14780.	Adenosylmethionine/pyridoxal dependant decarboxylase fusion protein [Micromonas sp. RCC299]
C13792.	WAK53a - OsWAK receptor-like protein kinase [Zea mays]
C13691.	TPA: class III peroxidase 80 precursor [Oryza sativa (japonica cultivar-group)]
C13254.	At1g34060/F12G12_150 [Arabidopsis thaliana]
C57255.	PAB8 (POLY(A) BINDING PROTEIN 8); RNA binding / translation initiation factor [Arabidopsis thaliana]
C59024.	Cell wall protein pherophorin-C10 [Chlamydomonas reinhardtii]
C35623.	SRK [Arabidopsis thaliana]
C8459.	Contains similarity to TM021B04.11 gi|2191197 from A. thaliana BAC gb|AF007271 [Arabidopsis thaliana]
C51484.	Branched-chain aminotransferase [Nicotiana benthamiana]
C50149.	FEI1 (FEI 1); ATP binding / kinase/ protein serine/threonine kinase [Arabidopsis thaliana]
C15668.	PEX11B [Arabidopsis thaliana]
C35268.	Metal ion binding protein [Zea mays]
C18759.	GPI-anchored protein [Arabidopsis thaliana]
C57987.	At4g36060-like protein [Arabidopsis lyrata subsp. petraea]
C50903.	Drug/Metabolite transporter superfamily [Micromonas sp. RCC299]
C16846.	Os08g0374400 [Oryza sativa Japonica Group]
C52785.	DIP-1 (ISS) [Ostreococcus tauri]
C13187.	Lethal leaf-spot 1 [Zea mays]
C11277.	Os10g0559400 [Oryza sativa Japonica Group]
C49551.	BIP2; ATP binding [Arabidopsis thaliana]
C49645.	F-box protein AtFBL5 [Arabidopsis thaliana]
C57100.	LOC100170242 [Zea mays]
C18173.	MEE11 (maternal effect embryo arrest 11) [Arabidopsis thaliana]
C55890.	NB-ARC domain containing protein, expressed [Oryza sativa (japonica cultivar-group)]
C52745.	Carbohydrate kinase-like protein [Chlamydomonas reinhardtii]
C53454.	Phosducin-like protein [Phytophthora infestans T30-4]
C56618.	Chloroplast-localized cyclophilin [Triticum aestivum]
C57176.	Nuclear protein [Zea mays]
C477.	Ccinnamate-4-hydroxylase [Arabidopsis thaliana]
C8731.	Os06g0574400 [Oryza sativa Japonica Group]
C58462.	Per1-like family protein [Micromonas sp. RCC299]
C51621.	2-phosphoglycerate kinase-related [Arabidopsis thaliana]
C16678.	Os12g0498500 [Oryza sativa Japonica Group]
C58748.	T-complex protein 11 [Arabidopsis lyrata subsp. lyrata]
C56225.	PhyA [Solanum lycopersicum]
C9570.	CDF3 (CYCLING DOF FACTOR 3) [Arabidopsis thaliana]
C47273	LIM transcription factor homolog
C38116.	Os12g0159000 [Oryza sativa Japonica Group]
C28678.	Cytochrome P450 [Populus trichocarpa]
C55029.	YZ1 [Zea mays]
C39565.	SAG20 [Zea mays]
C52510.	Similar to gene pi010 glycosyltransferase gi|2257490 from S. pombe clone 1750 gb|AB004534. ESTs gb|T46079 and gb|AA394466 come from this gene [Arabidopsis thaliana]
C48626.	Wound responsive protein [Oryza sativa Indica Group]
C59860.	Ferredoxin-dependent glutamate synthase [Spinacia oleracea]
C45369.	Wax synthase [Petunia x hybrida]
C3877.	SEU3B protein [Antirrhinum majus]
C16651.	CENP-E like kinetochore protein [Zea mays]
C59579.	Nodulin family protein [Arabidopsis thaliana]
C59694.	Protein kinase domain containing protein [Oryza sativa (japonica cultivar-group)]
C48770.	ILR1 (IAA-LEUCINE RESISTANT 1); IAA-Leu conjugate hydrolase/ IAA-Phe conjugate hydrolase/ metallopeptidase [Arabidopsis thaliana]
C23402.	Hypothetical protein [Oryza sativa Japonica Group]
C28364.	RecName: Full=Putative respiratory burst oxidase homolog protein G; AltName: Full=NADPH oxidase RBOHG; Short=AtRBOHG
C57314.	Os09g0248000 [Oryza sativa Japonica Group]
C18630.	Uroporphyrin-iii C-methyltransferase [Thalassiosira pseudonana CCMP1335]
C57223.	Os12g0567200 [Oryza sativa Japonica Group]
C7258.	Tuftelin-interacting protein TIP39, contains G-patch domain (ISS) [Ostreococcus tauri]
C52936.	Qb-SNARE, Sec20-family [Physcomitrella patens subsp. patens]
C51124.	GLP3 GID1-like protein [Physcomitrella patens subsp. patens]
C17064.	S-receptor kinase-like protein [Brassica oleracea var. alboglabra]
C53520.	D2,D4-dienoyl-CoA reductase-related [Arabidopsis thaliana]
C57233.	Exostosin family protein [Arabidopsis lyrata subsp. lyrata]
C57353.	DNA-binding protein-related [Arabidopsis thaliana]
C9552.	WD40-like [Medicago truncatula]
C52437.	RecName: Full=Ethylene-responsive proteinase inhibitor 1; AltName: Full=Ethylene-responsive proteinase inhibitor I; Flags: Precursor
C55603.	Os03g0180900 [Oryza sativa Japonica Group]
C59808.	Aarm repeat containing protein [Arabidopsis thaliana]
C8116.	Receptor-like kinase [Brassica oleracea var. acephala]
C57328.	Coq4 Ubiquinone biosynthesis protein COQ4 homolog (IC) [Ostreococcus tauri]
C59478.	H0413E07.1 [Oryza sativa (indica cultivar-group)]
C9655.	Os06g0585200 [Oryza sativa Japonica Group]
C12475.	Os01g0241400 [Oryza sativa Japonica Group]
C59275.	GPI transamidase complex, GPI16/PIG-T component, involved in glycosylphosphatidylinositol anchor biosynthesis (ISS) [Ostreococcus tauri]
C17118.	Os08g0118100 [Oryza sativa Japonica Group]
C58656.	Adenylate kinase [Blastocystis hominis]
C20817.	40S ribosomal protein S16 [Phytophthora infestans T30-4]
C44307.	Peptidylprolyl isomerase ROC4 [Arabidopsis thaliana]
C55846.	Non-green plastid inner envelope membrane protein [Zea mays]
C57920.	At3g46690 [Arabidopsis thaliana]
C40530.	Conserved hypothetical protein [Ricinus communis]
C14711.	Tomosyn-like protein [Physcomitrella patens subsp. patens]
C55623.	PUX2 (PLANT UBX DOMAIN-CONTAINING PROTEIN 2); nucleic acid binding / zinc ion binding [Arabidopsis thaliana]
C57484.	ATGLR2.7; intracellular ligand-gated ion channel [Arabidopsis thaliana]
C6063.	Os01g0655500 [Oryza sativa Japonica Group]
C42991.	DnaJ domain containing protein, expressed [Oryza sativa (japonica cultivar-group)]
C17397.	SDG16 (SET DOMAIN PROTEIN 16); protein binding / zinc ion binding [Arabidopsis thaliana]
C57123.	RecName: Full=ATP-dependent DNA helicase 2 subunit KU80; AltName: Full=ATP-dependent DNA helicase 2 subunit 2; AltName: Full=ATP-dependent DNA helicase II 80 kDa subunit
C46908.	Predicted protein [Populus trichocarpa]
C53422.	Extensin [Volvox carteri]
C56634.	Os04g0569300 [Oryza sativa Japonica Group]
C34878.	QXW lectin repeat family protein [Oryza sativa (japonica cultivar-group)]
C17926.	At4g05400 [Arabidopsis thaliana]
C19980.	Trans-cinnamate 4-monooxygenase [Arabidopsis thaliana]
C12677.	Mitochondrial import inner membrane translocase TIM14 homolog [Ectocarpus siliculosus]
C2689.	Mitochondrial RNA helicase-like protein [Arabidopsis thaliana]
C13866.	DnaJ-like protein [Glycine max]
C59429.	Mitochondrial substrate carrier family protein [Arabidopsis thaliana]
C50270.	Os07g0537300 [Oryza sativa Japonica Group]
C47499.	ATGSTT1 (GLUTATHIONE S-TRANSFERASE THETA 1); glutathione transferase [Arabidopsis thaliana]
C57194.	Os01g0813400 [Oryza sativa Japonica Group]
C48942.	Cystatin Hv-CPI10 [Hordeum vulgare subsp. vulgare]
Gene	Function (C2/C3)
C59162.	Heat shock factor protein HSF8 [Nicotiana tabacum]
C8325.	WRKY69 [Zea mays]
C23809.	Nad-dependent malate dehydrogenase [Micromonas sp. RCC299]
C15100.	Oxidoreductase [Arabidopsis thaliana]
C55126.	Pollen Ole e 1 allergen and extensin [Medicago truncatula]
C16333.	Patatin-like protein [Vigna unguiculata]
C2677.	Nodulin-like protein [Plantago major]
C50994.	K-exchanger-like protein [Sorghum bicolor]
C55452.	Ribosome biogenesis regulatory protein homolog [Ectocarpus siliculosus]
C56648.	Metalloproteinase, extracellular matrix glycoprotein VMP22 [Volvox carteri f. nagariensis]
C12295.	Nuclear transport receptor exportin 4 [Ostreococcus tauri]
C41931.	11S globulin precursor isoform 2A [Ficus pumila var. awkeotsang]
C8797.	Helicase-like protein [Arabidopsis thaliana]
C53039.	Extensin-like protein [Arabidopsis thaliana]
C39310.	Glutathione S-transferase [Allium cepa]
C37931.	Calcium:sodium antiporter/ cation:cation antiporter [Arabidopsis thaliana]
C25514.	IAA-amino acid hydrolase ILR1[Zea mays]
C50647.	Sucrose non-fermenting related protein kinaseI [Sorghum bicolor]
C49862.	NAC domain protein, IPR003441 [Populus trichocarpa]
C41150.	GBSSI [Gossypium hirsutum]
C6414.	Fertility restorer homologue [Raphanus sativus]
C51957.	UPF0631 protein At3g19508
C17254.	Glucan endo-1,3-beta-glucosidase 5 [Zea mays]
C51919.	Subunit NuoI (NDUFS8) [Blastocystis hominis]
C58903.	Hypothetical protein [Arabidopsis thaliana]
C4054.	Neoxanthin synthase [Citrus sinensis]
C59373.	Importin alpha [Citrus sinensis]
C47353.	Beta-glucosidase [Arabidopsis lyrata subsp. lyrata]
C49863.	SNF8 like protein (ISS) [Ostreococcus tauri]
C55583.	Increased size exclusion limit 1b [Nicotiana benthamiana]
C39489.	Fasciclin-like protein FLA33 [Triticum aestivum]
C20683.	Heat shock protein 70 [Gossypium hirsutum]
C52635.	CYP78A10; electron carrier/ heme binding / iron ion binding / monooxygenase/ oxygen binding [Arabidopsis thaliana]
C59528.	G protein alpha subunit [Spinacia oleracea]
C7480.	BTI2 (VIRB2-INTERACTING PROTEIN 2) [Arabidopsis thaliana]
C10548.	RecName: Full=Splicing factor U2af large subunit B; AltName: Full=U2 small nuclear ribonucleoprotein auxiliary factor large subunit B; Short=U2 snRNP auxiliary factor large subunit B; AltName: Full=U2 auxiliary factor 65 kDa subunit B
C42471.	Os03g0637600 [Oryza sativa Japonica Group]
C14744.	RING finger protein 5 [Zea mays]
C58430.	Putative kinesin-related protein [Oryza sativa Japonica Group] >gi|108705750|gb|ABF93545.1| expressed protein [Oryza sativa (japonica cultivar-group)]
C58510.	Serine/threonine protein phosphatase 2C (PP2C6) [Arabidopsis thaliana]
C58867	Knox protein partner [Oryza sativa Japonica Group]
C17244.	Potassium channel5 [Zea mays]
C12234.	Disproportionating enzyme [Aegilops tauschii]
C32284.	GBF's pro-rich region-interacting factor 1 [Arabidopsis thaliana]
C6700.	Leucine-rich repeat family protein / extensin family protein [Arabidopsis thaliana]
C48987.	UPF0631 protein [Arabidopsis lyrata subsp. lyrata]
C39506.	RAPTOR1B [Arabidopsis lyrata subsp. lyrata]
C1685.	Clathrin adaptor complexes medium subunit family protein [Arabidopsis lyrata subsp. lyrata]
C29250.	Conserved hypothetical protein [Ricinus communis]
C12153.	MIRO3; GTP binding [Arabidopsis thaliana]
C12729.	Glyceraldehyde-3-phosphate dehydrogenase subunit B [Mesostigma viride]
C58780.	GDSL-motif lipase/hydrolase family protein [Arabidopsis lyrata subsp. lyrata]
C54092.	GIF3-like protein [Chlamydomonas reinhardtii]
C36222.	EAP30 family protein [Oryza brachyantha]
C2425.	Coclaurine N-methyltransferase [Arabidopsis thaliana]
C39530.	Leucine-rich repeat family protein / extensin family protein [Arabidopsis thaliana]
C10761.	Os11g0112900 [Oryza sativa Japonica Group]
C48152.	Nod-factor receptor 1A [Glycine max]
C59150.	Heat shock protein of Hsp90 [Chara braunii]
C15926.	Nonphototrophic hypocotyl 1a [Oryza sativa Japonica Group]
C27706.	Cytochrome P450 [Citrus sinensis]
C56763.	COG1587: Uroporphyrinogen-III synthase (ISS) [Ostreococcus tauri]
C9451.	P0482D04.22 [Oryza sativa Japonica Group]
C52283.	T15F16.1 gene product [Arabidopsis thaliana]
C49715.	Type I phosphodiesterase/nucleotide pyrophosphatase family protein [Arabidopsis lyrata subsp. lyrata]
C56698.	Hypothetical protein [Arabidopsis thaliana]
C50777.	Pentatricopeptide repeat-containing protein [Arabidopsis lyrata subsp. lyrata]
C56669.	ICln family transporter: chloride ion current inducer protein I(Cln) [Ostreococcus lucimarinus CCE9901]
C6744.	Carotene cleavage dioxygenase [Nicotiana langsdorffii x Nicotiana sanderae]
C42008.	ATP binding / catalytic/ protein serine/threonine kinase [Arabidopsis thaliana]
C8828.	Heat shock protein 81-1; Short=HSP81-1; AltName: Full=Heat shock protein 82
C15065.	MTERF family protein [Zea mays]
C51355.	Indole-3-acetic acid inducible 11 [Arabidopsis thaliana]
C18593.	Early salt stress and cold acclimation-induced protein 2-3 [Lophopyrum elongatum]
C57512.	Karyopherin (importin) beta 3 (ISS) [Ostreococcus tauri]
C58765.	Amino acid permease family protein [Arabidopsis thaliana]
C50831.	Hydroxycinnamoyl-CoA:shikimate hydroxycinnamoyltransferase [Pinus radiata]
C47382.	Prolyl oligopeptidase family protein [Arabidopsis thaliana]
C22314.	Kinase/ protein binding protein [Arabidopsis lyrata subsp. lyrata]
C10053.	Farnesyltransferase beta subunit [Catharanthus roseus]
C55244.	DDT; Homeodomain-related [Medicago truncatula]
C51116.	Pentatricopeptide (PPR) repeat-containing protein [Arabidopsis thaliana]
C4089.	Undecaprenyl-PP-MurNAc-pentapeptide-UDPGlcNAc GlcNAc transferase [Paulinella chromatophora]
C58526.	Os07g0172900 [Oryza sativa Japonica Group]
C53453.	Auxin-induced in root cultures protein 12; Flags: Precursor
C8571.	Thioredoxin H-type; Short=Trx-H
C15324.	Extensin [Volvox carteri]
C51655.	RNA binding / nucleic acid binding [Ectocarpus siliculosus]
C56906.	100 kDa coactivator - like protein [Arabidopsis thaliana]
C57573.	Farsla protein (ISS) [Ostreococcus tauri]
C1441.	Similar tp transcription factors [Arabidopsis thaliana]
C33977.	DNA-binding bromodomain-containing protein [Arabidopsis lyrata subsp. lyrata]
C678.	Extracellular matrix glycoprotein pherophorin-V32 [Volvox carteri f. nagariensis]
C44773.	Ethylene-responsive transcription factor 3 [Zea mays]
C14724.	Alcohol dehydrogenase ADH1 [Aegilops speltoides]
C15131.	40S ribosomal protein S8-2 [Phytophthora infestans T30-4]
C2316.	Histone deacetylase HDAC4 [Triticum aestivum]
C15886.	Leucine-rich repeat/extensin [Nicotiana plumbaginifolia]
C50901.	P300/CBP acetyltransferase-related protein [Physcomitrella patens subsp. patens]
C47032.	Mitochondrial ATP synthase g subunit family protein [Arabidopsis thaliana]
C43586.	Dcp1-like decapping family protein [Zea mays]
C56724.	Protein binding / zinc ion binding [Arabidopsis thaliana]
C18522.	PAP2-related [Arabidopsis thaliana]
C49803.	GTP-binding protein-related [Arabidopsis thaliana]
C47251.	Avr9/Cf-9 rapidly elicited protein 231 [Arabidopsis thaliana]
C57597.	Methyl-binding domain protein MBD101 [Zea mays]
C52124	Transcription factor AP2-EREBP [Zea mays]
C43258.	Aldo/keto reductase family protein [Arabidopsis lyrata subsp. lyrata]
C57881.	Splicing factor PWI domain-containing protein [Arabidopsis thaliana]
C59315.	Beta-adaptin-like protein [Arabidopsis thaliana]
C15652.	Amine oxidase [Ostreococcus lucimarinus CCE9901]
C59661.	Phosphoenolpyruvate carboxylase [Sesbania rostrata]
C46901.	Auxin-regulated protein-like protein [Oryza sativa Japonica Group]
C56407.	Tyrosine phosphorylated protein A [Suaeda salsa]
C9294.	PHD finger transcription factor-like [Oryza sativa Japonica Group]
C14785.	SRR1-like protein [Ostreococcus tauri]
C6888.	Exostosin family protein [Arabidopsis thaliana]
C37715.	MRP-like ABC transporter [Oryza sativa (japonica cultivar-group)]
C54225.	RAS signaling inhibitor ST5 (ISS) [Ostreococcus tauri]
C10930.	Ribonuclease [Pyrus pyrifolia]
C12005.	Basic helix-loop-helixfamily protein [Arabidopsis thaliana]
C55759.	Coatomer protein complex, gamma sub-unit [Ectocarpus siliculosus]
C53487.	ABC transporter-like [Ectocarpus siliculosus]
C54115.	MRP-like ABC transporter [Oryza sativa (japonica cultivar-group)]
C580.	Aspartic protease [Oryza sativa]
C11450.	Ferredoxin oxidoreductase [Griffithsia japonica]
C53916.	REX1-B [Chlamydomonas reinhardtii]
C25772.	Glutathione S-transferase [Capsicum annuum]
C4623.	Vegetative cell wall protein gp1 precursor [Zea mays]
C17385.	RKP (Related to KPC1); protein binding / zinc ion binding [Arabidopsis thaliana]
C17314.	Ca2+/Calmodulin-like protein[Oryza sativa Japonica Group]
C16660.	Amino acid transporter family protein [Arabidopsis thaliana]
C56947.	Ubiquitinating enzyme [Arabidopsis thaliana]
C17644.	Potential peptidoglycan binding protein [Chlamydomonas reinhardtii]
C57847.	Cationic amino acid transporter [Populus trichocarpa]
C24742.	Mitochondrial oxoglutarate/malate carrier proteins (ISS) [Ostreococcus tauri]
C659.	Peroxidase 40 precursor [Zea mays]
C55049.	Methionyl-tRNA synthetase [Micromonas pusilla CCMP1545]
C2210.	Conserved hypothetical protein [Ricinus communis]
C6361.	CYP704A2 [Arabidopsis lyrata subsp. lyrata]
C502.	Calcineurin-like phosphoesterase-like [Oryza sativa Japonica Group]
C12949.	Glyoxal or galactose oxidase [Chlamydomonas reinhardtii]
C37164.	Mitochondrial ribosomal protein L51/S25/CI-B8 family protein [Arabidopsis thaliana]
C51733.	ATAIB (ABA-INDUCIBLE BHLH-TYPE TRANSCRIPTION FACTOR) [Arabidopsis thaliana]
C50492.	PfkB-type carbohydrate kinase family protein [Arabidopsis lyrata subsp. lyrata]
C18668	DRE transcription factor 1 [Arabidopsis thaliana]
C54963.	LRP1 [Arabidopsis thaliana]
C17189.	PRLI-interacting factor L [Chlamydomonas reinhardtii]
C49482.	Pentatricopeptide (PPR) repeat-containing protein [Arabidopsis thaliana]
C9372.	MtN21-like protein; 91922-89607 [Arabidopsis thaliana]
C8549.	Cat eye syndrome critical region protein 5 [Zea mays]
C54111.	Expressed protein [Arabidopsis thaliana]
C53179.	Remorin, C-terminal region family protein, expressed [Oryza sativa (japonica cultivar-group)]
C25298.	RNA binding [Arabidopsis thaliana]
C49044.	PHD finger protein-related [Arabidopsis thaliana]
C50967.	VMP4 protein [Volvox carteri f. nagariensis]
C52439.	Miro-related GTP-ase 1 [Ectocarpus siliculosus]
C14818.	Exosome complex exonuclease RRP42 [Zea mays]
C54729.	Scarecrow-like transcription factor 11 (SCL11) [Arabidopsis thaliana]
C56039.	RecName: Full=Probable VAMP-like protein At1g33475
C16721.	Zcwcc3-prov protein (ISS) [Ostreococcus tauri]
C22082.	Binding [Arabidopsis thaliana]
C17918.	Chromatin remodeling factor subunit [Physcomitrella patens subsp. patens]
C53062.	Centriole proteome protein [Chlamydomonas reinhardtii]
C39877.	RNA recognition motif family protein, expressed [Oryza sativa (japonica cultivar-group)]
C28362.	F-box family protein [Arabidopsis thaliana]
C49348.	Similar to ATP-binding domain 1 family member B [Ectocarpus siliculosus]
C17815.	Cytochrome P450 monooxygenase CYP90A15 [Glycine max]
C14018.	Ribosomal protein S15 [Yucca schidigera]
C6769.	Cinnamyl alcohol dehydrogenase [Gossypium hirsutum]
C10095.	AtPP2-B15 (Phloem protein 2-B15); carbohydrate binding [Arabidopsis thaliana]
C35121.	AIG1 family protein, expressed [Oryza sativa (japonica cultivar-group)]
C52956.	3-dehydroquinate dehydratase / shikimate dehydrogenase isoform 2 [Nicotiana tabacum]
C14218.	Ribosomal protein S16 [Gunnera manicata]
C48676.	Heat shock transcription factor 34 [Glycine max]
C9280.	DAR5 (DA1-RELATED PROTEIN 5); zinc ion binding [Arabidopsis thaliana]
C49535.	Mitochondrial substrate carrier protein [Chlamydomonas reinhardtii]
C55806.	Protein binding / structural constituent of cell wall [Arabidopsis thaliana]
C48850.	Alkaline invertase [Hymenaea courbaril var. stilbocarpa]
C40025.	Phytoene dehydrogenase-like [Arabidopsis thaliana]
C59577.	Cellulose synthase catalytic subunit [Arabidopsis thaliana]
C26288.	Helix-loop-helix DNA-binding [Medicago truncatula]
C52814.	Aconitate hydratase/ copper ion binding [Arabidopsis thaliana]
C54732.	Anoctamin-like protein [Phytophthora infestans T30-4]
C4849.	PREDICTED: hypothetical protein [Vitis vinifera]
C58489.	NUK6 [Phytophthora infestans T30-4]
C1984.	Glycerophosphoryl diester phosphodiesterase family protein [Arabidopsis lyrata subsp. lyrata]
C17656.	NCED3 [Lilium formosanum]
C47905.	Sterol C-14 reductase [Triticum aestivum]
C37419.	RecName: Full=Protein transport protein Sec61 subunit alpha
C18653.	Extensin precursor [Nicotiana tabacum]
C52857.	DNA binding protein [Zea mays]
C10605.	RNA-dependent RNA polymerase [Solanum lycopersicum]
C43833.	Fibrocystin-L-like protein [Chlamydomonas reinhardtii]
C54773.	Splicing coactivator subunit-like [Oryza sativa Japonica Group]
C59265.	SC10_ARATH Exocyst complex component Sec10 (ISS) [Ostreococcus tauri]
C45361.	CePP protein [Zea mays]
C20689.	Putative amp-binding protein [Arabidopsis thaliana]
C56207.	Proline rich protein [Santalum album]
C5812.	Expressed protein [Oryza sativa (japonica cultivar-group)]
C58925.	RecName: Full=Tubby-like F-box protein 6; Short=OsTLP6; AltName: Full=Tubby-like F-box protein 14; Short=OsTLP14
C36014.	Trehalose-phosphatase family protein [Brachypodium distachyon]
C18736	Transcription factor jumonji domain-containing protein [Arabidopsis thaliana]
C42604.	UDP-glucose pyrophosphorylase [Solanum tuberosum]
C4242.	Amino acid transporter AAP4 [Arabidopsis thaliana]
C58730.	Protein phosphatase 2C [Zea mays]
C17542.	Triosephosphate isomerase, cytosolic [Zea mays]
C32702.	Ketol-acid reductoisomerase [Phytophthora infestans]
C17516.	RecName: Full=Protein Rf1, mitochondrial; AltName: Full=Protein PPR; AltName: Full=Fertility restorer; AltName: Full=Restorer for CMS; Flags: Precursor
C17608.	Transcription activator-related [Arabidopsis thaliana]
C49465.	Subtilase family protein [Arabidopsis thaliana]
C7029.	Zinc knuckle containing protein-like [Oryza sativa Japonica Group]
C42856.	ATP-binding cassette superfamily [Micromonas pusilla CCMP1545]
C49590.	Os03g0848100 [Oryza sativa Japonica Group]
C53580.	AT4G28760 [Arabidopsis thaliana]
